# Supplementary material for: Transcriptomes of parents identify parenting strategies and sexual conflict in a subsocial beetle
Source: Nat Commun. 2015 Sep 29;6:8449. doi: 10.1038/ncomms9449 (PMC4598741; doi:10.1038/ncomms9449)
Supplement: Supplementary Data 1 — Blast hits and Log2 fold change in expression for uni- and bi- parental males and females in the caring gene set [file ncomms9449-s2.xlsx]

## Sheet: caring gene set
Supplemental Table 1 | Blast hits and Log2 fold change in expression for uni- and bi- parental males and females in the caring gene set
	Caring Vs. Control comparisons								Postcaring Vs. Control comparisons
ID	Log2 fold change biparental female	FDR biparental female	Log2 fold change uniparental female	FDR uniparental female	Log2 fold change biparental male	FDR biparental male	Log2 fold change uniparental male	FDR uniparental male	Log2 fold change biparental female	FDR biparental female	Log2 fold change uniparental female	FDR uniparental female	Log2 fold change biparental male	FDR biparental male	Log2 fold change uniparental male	FDR uniparental male	Blast hit accession number	Blast hit description
Locus_C844027	-0.263803	0.946893	-1.58492	0.000773174	-0.340018	1	-0.532744	0.834529	-0.165609	1	-0.740027	0.799919	-0.240901	1	-0.346197	1	ENN77570	gi|478257414|gb|ENN77570.1|hypothetical protein YQE_05866, partial [Dendroctonus ponderosae]
Locus_C863990	-0.0798291	1	-1.54912	0.00107167	-0.397043	1	-0.711538	0.543137	0.0737072	1	-0.745314	0.799919	-0.323024	1	-0.586127	1	ERL85321	gi|546673772|gb|ERL85321.1|hypothetical protein D910_02741, partial [Dendroctonus ponderosae]
Locus_C877990	0.107135	1	-1.53418	0.00121015	-0.371777	1	-0.60836	0.697432	0.235748	1	-0.800066	0.640824	-0.210877	1	-0.587874	1	EFA01440	gi|270004992|gb|EFA01440.1|hypothetical protein TcasGA2_TC030701 [Tribolium castaneum]
Locus_C889968	0.0303158	1	-1.13593	0.0390035	0.139278	1	0.113309	1	-0.515729	1	-0.47843	1	-0.370201	1	0.159308	1	XP_971849	gi|189235987|ref|XP_971849.2|PREDICTED: similar to BMKETTIN [Tribolium castaneum]
Locus_C893254	-0.623108	0.5876	-1.73607	0.000151618	-0.662889	1	-0.630443	0.669482	-0.78616	0.627659	-0.728507	0.837047	-0.221017	1	-0.393769	1	XP_971849	gi|189235987|ref|XP_971849.2|PREDICTED: similar to BMKETTIN [Tribolium castaneum]
Locus_C899654	-0.877302	0.240908	-1.81411	6.36508e-05	-0.811664	0.923877	-0.632336	0.665019	-0.91117	0.414798	-0.688118	0.969058	-0.541353	1	-0.415457	1	EFA01440	gi|270004992|gb|EFA01440.1|hypothetical protein TcasGA2_TC030701 [Tribolium castaneum]
Locus_C900094	-0.31986	0.916882	-1.62013	0.000515788	-0.556943	1	-0.623516	0.677597	-0.216663	1	-0.791478	0.671254	-0.289522	1	-0.47246	1	XP_971849	gi|189235987|ref|XP_971849.2|PREDICTED: similar to BMKETTIN [Tribolium castaneum]
Locus_C905732	-1.06631	0.0907948	-1.83196	5.16073e-05	-0.918031	0.691294	-0.617258	0.681931	-1.11597	0.164976	-0.664914	1	-0.417932	1	-0.392774	1	XP_971849	gi|189235987|ref|XP_971849.2|PREDICTED: similar to BMKETTIN [Tribolium castaneum]
Locus_C910562	0.0426724	1	-1.23739	0.016479	-0.0471079	1	0.088804	1	-0.443597	1	-0.611186	1	-0.0911426	1	-0.197562	1	EFA01440	gi|270004992|gb|EFA01440.1|hypothetical protein TcasGA2_TC030701 [Tribolium castaneum]
Locus_C912534	0.0385245	1	-1.52898	0.00131766	0.139727	1	0.0416404	1	-0.329186	1	-0.622271	1	-0.266668	1	0.0512272	1	EFA01440	gi|270004992|gb|EFA01440.1|hypothetical protein TcasGA2_TC030701 [Tribolium castaneum]
Locus_C912586	-1.26007	0.023101	-1.91591	1.89692e-05	-1.07646	0.285477	-0.640866	0.656566	-1.27993	0.0694024	-0.651898	1	-0.544051	1	-0.388007	1	XP_971849	gi|189235987|ref|XP_971849.2|PREDICTED: similar to BMKETTIN [Tribolium castaneum]
Locus_C914752	-0.541788	0.701181	-1.67453	0.00028336	-0.661489	1	-0.667335	0.607477	-0.468225	1	-0.738415	0.799919	-0.448406	1	-0.458213	1	XP_971849	gi|189235987|ref|XP_971849.2|PREDICTED: similar to BMKETTIN [Tribolium castaneum]
Locus_C805825	1.99662	0.120957	-1.8599	0.00781344	-0.240259	1	0.0940134	1	2.19854	0.14913	0.147617	1	0.558113	1	0.730275	0.999058	XP_970395	gi|189239799|ref|XP_970395.2|PREDICTED: similar to LIM domain protein [Tribolium castaneum]
Locus_C807269	3.57406	0.00104767	-1.49253	0.293457	-1.60193	1	-0.500403	1	1.86671	0.827548	0.421229	1	1.51133	0.75569	-0.28794	1	XP_002403359	gi|241709086|ref|XP_002403359.1|ATP synthase C subunit, putative [Ixodes scapularis] >gi|215505057|gb|EEC14551.1| ATP synthase C subunit, putative [Ixodes scapularis]
Locus_C807663	0.523587	0.875979	3.16569	1.35181e-09	-0.374928	1	0.840812	0.521367	1.35092	0.306931	2.78432	1.47544e-06	0.393184	1	0.254519	1	EEZ99831	gi|270003384|gb|EEZ99831.1|hypothetical protein TcasGA2_TC002612 [Tribolium castaneum]
Locus_C808225	-1.11749	0.0915647	-1.64112	0.000536896	-0.739271	1	-1.53708	0.00290211	-0.546327	0.989495	-0.0676713	1	-0.187581	1	-0.12382	1	XP_975685	gi|91087441|ref|XP_975685.1|PREDICTED: similar to 13 kDa hemolymph protein a [Tribolium castaneum] >gi|270010982|gb|EFA07430.1| odorant binding protein (subfamily minus-C) C04 [Tribolium castaneum]
Locus_C809704	-0.630422	0.616415	-0.829653	0.303235	-0.699642	1	-1.47875	0.00877789	-0.470241	1	-0.228493	1	-0.825487	0.639536	-0.911564	0.412253	XM_002011639	gi|195134499|ref|XM_002011639.1|Drosophila mojavensis GI11157 (Dmoj\GI11157), mRNA
Locus_C810802	0.185682	0.992902	-1.51756	0.00145623	-0.242292	1	-0.273885	1	-0.0782852	1	-0.709619	0.903639	-0.0792699	1	-0.380363	1	ERL88522	gi|546677743|gb|ERL88522.1|hypothetical protein D910_05908 [Dendroctonus ponderosae]
Locus_C812978	-0.11422	1	-1.25881	0.0158	-0.489643	1	-0.860089	0.313715	0.309976	1	-0.162935	1	-0.265786	1	-0.153672	1	XP_970395	gi|189239799|ref|XP_970395.2|PREDICTED: similar to LIM domain protein [Tribolium castaneum]
Locus_C814020	-0.604668	0.853141	-1.66459	0.00195682	-0.616781	1	-0.493908	0.914441	-1.10173	0.842937	-0.481136	1	0.495734	1	0.177969	1	EEZ99829	gi|270003382|gb|EEZ99829.1|hypothetical protein TcasGA2_TC002610 [Tribolium castaneum]
Locus_C815084	0.0151498	1	1.0931	0.0486484	-0.659774	1	0.705224	0.558081	-0.122402	1	0.488561	1	0.126701	1	0.24016	1	XP_001812139	gi|189238232|ref|XP_001812139.1|PREDICTED: similar to serine protease inhibitor I [Tribolium castaneum]
Locus_C817618	2.95735	1.40988e-05	-0.678821	0.558492	0.214683	1	-0.027328	1	1.67126	0.299668	0.286287	1	2.20314	0.0395639	0.908018	0.467128	EFA08576	gi|270012128|gb|EFA08576.1|hypothetical protein TcasGA2_TC006231 [Tribolium castaneum]
Locus_C817830	1.19745	0.0389845	0.402247	0.93434	0.214822	1	0.0444995	1	0.506895	1	-0.271112	1	0.0332379	1	-0.226394	1	XP_974273	gi|91080623|ref|XP_974273.1|PREDICTED: similar to glutathione S-transferase [Tribolium castaneum]
Locus_C819886	-0.151786	1	-0.128546	1	0.657261	1	-2.10319	0.0290078	-0.295647	1	-0.374805	1	-0.619696	1	-1.57656	0.266022	EFA11053	gi|270014605|gb|EFA11053.1|hypothetical protein TcasGA2_TC004647 [Tribolium castaneum]
Locus_C820136	-1.23514	0.852667	-2.68585	9.37956e-06	-1.91655	1	-0.435935	1	-0.595599	1	-0.572464	1	0.663634	1	0.973228	0.404576	XM_966700	gi|91080014|ref|XM_966700.1|PREDICTED: Tribolium castaneum similar to zormin CG33484-PD (LOC660472), mRNA
Locus_C820806	0.969132	0.156662	-1.14612	0.0339876	-0.3216	1	-0.321118	1	0.767457	0.644812	0.142451	1	0.871305	0.541753	0.513813	1	EHJ75575	gi|357625019|gb|EHJ75575.1|ribosomal protein L39 [Danaus plexippus]
Locus_C824106	-0.207132	1	-1.40896	0.0466255	-0.378696	1	-1.52389	0.0502838	0.827339	1	-0.188798	1	0.404172	1	0.668635	1	ERL84879	gi|546673229|gb|ERL84879.1|hypothetical protein D910_02302, partial [Dendroctonus ponderosae]
Locus_C825642	1.56048	0.0155813	-0.00515221	1	0.38	1	0.16863	1	0.837779	0.796359	0.216581	1	0.505566	1	0.378579	1	XP_966970	gi|189241734|ref|XP_966970.2|PREDICTED: similar to GA10052-PA [Tribolium castaneum] >gi|270001140|gb|EEZ97587.1| hypothetical protein TcasGA2_TC011450 [Tribolium castaneum]
Locus_C826126	0.339843	0.962793	-1.3707	0.0499296	-0.829645	1	-0.457004	1	-0.76661	1	-0.455368	1	0.180222	1	0.3997	1	XP_974130	gi|91085761|ref|XP_974130.1|PREDICTED: similar to Na/Ca-exchange protein CG5685-PA [Tribolium castaneum] >gi|270010000|gb|EFA06448.1| hypothetical protein TcasGA2_TC009330 [Tribolium castaneum]
Locus_C826430	1.44751	0.0047604	-0.157942	1	0.467483	1	0.296544	1	0.559654	0.949634	-0.166473	1	0.238381	1	0.0686944	1	XP_969165	gi|91076400|ref|XP_969165.1|PREDICTED: similar to H+ transporting ATP synthase subunit e [Tribolium castaneum] >gi|270002900|gb|EEZ99347.1| hypothetical protein TcasGA2_TC004872 [Tribolium castaneum]
Locus_C826468	1.44707	0.00456803	0.670423	0.473704	-0.213203	1	-0.506602	0.866665	0.304815	1	-0.342787	1	0.846345	0.585636	-0.472196	1	EFA03647	gi|270007199|gb|EFA03647.1|hypothetical protein TcasGA2_TC013741 [Tribolium castaneum]
Locus_C828190	1.34892	0.0353781	1.5156	0.00280681	0.72574	1	2.10251	9.15932e-06	-0.319927	1	0.372356	1	0.132555	1	0.723157	0.90469	ENN75638	gi|478255416|gb|ENN75638.1|hypothetical protein YQE_07816, partial [Dendroctonus ponderosae]
Locus_C828650	4.52646	5.77931e-14	4.79842	6.21146e-09	2.2385	0.0436412	2.64004	3.34965e-05	1.24446	0.790173	1.95772	0.802668	0.670246	1	-0.76933	1	XP_001869314	gi|170069692|ref|XP_001869314.1|alcohol dehydrogenase 2 [Culex quinquefasciatus] >gi|167865599|gb|EDS28982.1| alcohol dehydrogenase 2 [Culex quinquefasciatus]
Locus_C828738	-3.09642	7.86936e-13	-2.92228	9.93222e-12	-1.41143	0.221656	-7.23172	2.63232e-37	-1.65442	0.00271632	-0.622316	1	-2.4134	0.00065319	-5.25449	4.73315e-26	BAA22791	gi|2522237|dbj|BAA22791.1|vitellogenin [Athalia rosae]
Locus_C828886	-0.00970861	1	-1.14711	0.0406496	-0.00841435	1	-0.701679	0.586679	0.461068	1	-0.0912507	1	0.398638	1	-0.0270157	1	EFA11598	gi|270015150|gb|EFA11598.1|hypothetical protein TcasGA2_TC013594 [Tribolium castaneum]
Locus_C829590	0.942149	0.283983	-2.08362	1.45604e-05	-0.0259212	1	-0.582528	0.776905	0.857613	0.65628	-0.468916	1	0.774864	0.802533	0.152198	1	EFA07696	gi|270011248|gb|EFA07696.1|hypothetical protein TcasGA2_TC002172 [Tribolium castaneum]
Locus_C829680	-0.401012	0.86874	-1.29766	0.0184698	-0.22254	1	-1.04595	0.149757	-0.37414	1	-0.623006	1	-0.382647	1	-0.893733	0.431579	EFA11036	gi|270014588|gb|EFA11036.1|hypothetical protein TcasGA2_TC004627 [Tribolium castaneum]
Locus_C829764	0.0884756	1	-1.20178	0.0345015	-0.00643062	1	0.726768	0.521367	0.349304	1	-0.574644	1	0.271182	1	0.356026	1	XP_971849	gi|189235987|ref|XP_971849.2|PREDICTED: similar to BMKETTIN [Tribolium castaneum]
Locus_C830996	-1.0494	0.6082	-0.00361455	1	-0.985773	1	-2.05866	0.027705	-1.70487	0.427786	-0.732961	1	-0.840247	1	-0.460233	1	EFN85648	gi|307208174|gb|EFN85648.1|ADAM 11 [Harpegnathos saltator]
Locus_C832098	0.345799	0.896974	-1.32613	0.00960437	-0.121955	1	-0.570748	0.785965	0.608709	0.908411	-0.38798	1	0.303193	1	-0.00876712	1	EFA10302	gi|270013854|gb|EFA10302.1|hypothetical protein TcasGA2_TC012517 [Tribolium castaneum]
Locus_C832330	-0.199691	0.99061	-1.51283	0.00217999	0.0944156	1	-0.882195	0.29599	-0.205161	1	-0.889891	0.514811	-0.19765	1	-0.428426	1	EHJ72480	gi|357620199|gb|EHJ72480.1|hypothetical protein KGM_01887 [Danaus plexippus]
Locus_C832350	-0.0836595	1	-1.35272	0.00714305	-0.366865	1	-0.796722	0.408273	0.587023	0.936802	-0.295632	1	-0.0183529	1	-0.238577	1	ERL91407	gi|546681293|gb|ERL91407.1|hypothetical protein D910_08739 [Dendroctonus ponderosae]
Locus_C832510	-0.0163948	1	1.63077	0.00102913	-0.279327	1	1.15777	0.0770528	0.605844	0.970956	0.91972	0.520092	1.04694	0.38536	0.857886	0.534792	XP_966631	gi|189235720|ref|XP_966631.2|PREDICTED: similar to glucose dehydrogenase [Tribolium castaneum]
Locus_C833346	0.757354	0.392551	1.14824	0.0338998	-0.319971	1	-0.00810348	1	-0.220446	1	-0.281742	1	0.409859	1	-0.286227	1	EFA03647	gi|270007199|gb|EFA03647.1|hypothetical protein TcasGA2_TC013741 [Tribolium castaneum]
Locus_C833468	-2.52388	0.0349615	-0.305027	1	0.368661	1	-1.44479	0.587341	-1.1506	0.854758	0.345213	1	0.0142838	1	-1.22978	1	ERL88830	gi|546678121|gb|ERL88830.1|hypothetical protein D910_06212 [Dendroctonus ponderosae]
Locus_C836249	-1.79949	0.0293008	-0.904725	0.258958	0.323911	1	-0.398721	1	0.0967433	1	-0.0542154	1	0.607967	1	-0.183012	1	XP_972944	gi|91095257|ref|XP_972944.1|PREDICTED: similar to PIN2/TRF1-interacting protein, partial [Tribolium castaneum]
Locus_C837183	0.147262	1	-1.12337	0.042143	-0.183725	1	0.249462	1	0.0218803	1	-0.489628	1	-0.328294	1	0.133195	1	XP_001848911	gi|170042390|ref|XP_001848911.1|titin [Culex quinquefasciatus] >gi|167865871|gb|EDS29254.1| titin [Culex quinquefasciatus]
Locus_C839077	0.368415	0.868239	-1.22832	0.0177316	0.00531893	1	-0.049563	1	-0.138782	1	-0.550967	1	-0.1712	1	-0.251196	1	ENN77567	gi|478257411|gb|ENN77567.1|hypothetical protein YQE_05863, partial [Dendroctonus ponderosae]
Locus_C839855	-0.21223	1	-0.404153	1	-0.216395	1	-1.57422	0.0439979	0.272018	1	-0.019898	1	-0.414128	1	-0.334858	1	XP_002429730	gi|242018535|ref|XP_002429730.1|hypothetical protein Phum_PHUM449390 [Pediculus humanus corporis] >gi|212514736|gb|EEB16992.1| hypothetical protein Phum_PHUM449390 [Pediculus humanus corporis]
Locus_C840475	-6.16902	0.00148954	2.19533	0.026823	2.61039	0.150851	1.68407	0.160109	-0.141657	1	2.14162	0.125711	1.05505	1	0.998936	1	XP_974737	gi|91087737|ref|XP_974737.1|PREDICTED: similar to adenylate kinase 7 [Tribolium castaneum] >gi|270009399|gb|EFA05847.1| hypothetical protein TcasGA2_TC008636 [Tribolium castaneum]
Locus_C843675	-0.524014	0.766127	-1.33399	0.00993786	-0.189625	1	-0.40662	0.996463	-0.712407	0.781594	-0.311885	1	0.109093	1	-0.0167843	1	ENN77277	gi|478257114|gb|ENN77277.1|hypothetical protein YQE_06104, partial [Dendroctonus ponderosae]
Locus_C844457	-0.561363	0.703518	-1.67268	0.000572175	-0.308965	1	0.11091	1	-0.755911	0.733691	-0.702576	0.991339	-0.137911	1	0.0468654	1	XP_971849	gi|189235987|ref|XP_971849.2|PREDICTED: similar to BMKETTIN [Tribolium castaneum]
Locus_C845605	0.252866	0.955647	-1.89339	2.51329e-05	0.0830601	1	-0.163118	1	0.369738	1	0.238117	1	0.855662	0.571612	0.53972	1	AGC39038	gi|441481887|gb|AGC39038.1|nuclear protein 1 [Helicoverpa armigera]
Locus_C845671	1.25004	0.0737464	1.89447	0.000169836	0.748506	1	1.46606	0.0126027	0.979286	0.521741	1.05902	0.384196	1.46153	0.0479284	0.874778	0.59537	XP_321444	gi|347966320|ref|XP_321444.5|AGAP001652-PA [Anopheles gambiae str. PEST] >gi|333470113|gb|EAA00922.5| AGAP001652-PA [Anopheles gambiae str. PEST]
Locus_C845811	-1.16388	0.938085	-3.20325	0.437802	0.789207	1	-5.24774	0.00834327	-1.07079	1	1.23045	1	2.02102	1	0.614839	1	XP_001810593	gi|189241415|ref|XP_001810593.1|PREDICTED: similar to AGAP001652-PA [Tribolium castaneum]
Locus_C848495	1.21508	0.0338307	0.226648	1	0.288819	1	0.641766	0.656566	0.596577	0.918983	-0.40985	1	0.235251	1	-0.0371215	1	AEE62367	gi|332374452|gb|AEE62367.1|unknown [Dendroctonus ponderosae] >gi|478252607|gb|ENN73012.1| hypothetical protein YQE_10347, partial [Dendroctonus ponderosae] >gi|546677978|gb|ERL88707.1| hypothetical protein D910_06089 [Dendroctonus ponderosae]
Locus_C848847	1.2053	0.0463104	-0.659353	0.509367	0.480446	1	-0.0598572	1	0.440693	1	-0.408089	1	0.2247	1	0.114291	1	AGO46415	gi|514258350|gb|AGO46415.1|succinate dehydrogenase complex subunit A, partial [Reticulitermes flavipes]
Locus_C849267	2.1295	0.00949366	0.350733	1	0.0191451	1	-1.40369	0.500207	0.429083	1	-0.453695	1	-0.456899	1	-1.18698	1	AGF68546	gi|451777768|gb|AGF68546.1|chemosensory protein precursor [Anopheles gambiae]
Locus_C849423	-0.0143354	1	-1.346	0.00714305	-0.0284539	1	-0.731408	0.504457	-0.441268	1	-0.536578	1	-0.133583	1	-0.0783196	1	XP_975074	gi|91076912|ref|XP_975074.1|PREDICTED: similar to lethal (2) 01289 CG9432-PB [Tribolium castaneum]
Locus_C849429	-0.0721914	1	-1.72684	0.000164161	0.160074	1	-0.244638	1	-0.56887	0.936802	-1.24965	0.0564066	-0.485986	1	-0.30116	1	AEE62139	gi|332373996|gb|AEE62139.1|unknown [Dendroctonus ponderosae] >gi|478254740|gb|ENN74977.1| hypothetical protein YQE_08434, partial [Dendroctonus ponderosae]
Locus_C849605	1.43323	0.00555784	0.475166	0.805421	0.771321	1	0.625326	0.677597	0.566725	0.93847	-0.387865	1	0.224872	1	-0.249994	1	XP_967136	gi|91083725|ref|XP_967136.1|PREDICTED: similar to GA17571-PA [Tribolium castaneum] >gi|270007897|gb|EFA04345.1| hypothetical protein TcasGA2_TC014640 [Tribolium castaneum]
Locus_C849655	-0.0101592	1	-1.60024	0.000773174	0.144142	1	-0.149045	1	-0.492659	1	-0.664501	1	-0.189625	1	0.0034543	1	ENN77569	gi|478257413|gb|ENN77569.1|hypothetical protein YQE_05865, partial [Dendroctonus ponderosae]
Locus_C851085	0.127147	1	2.45207	1.82914e-08	0.436975	1	2.55458	8.02549e-09	0.86894	0.485637	1.13043	0.135948	1.84376	0.000335671	1.48357	0.00411009	XP_002401071	gi|241237297|ref|XP_002401071.1|chymotrypsin-elastase inhibitor ixodidin, putative [Ixodes scapularis] >gi|215496120|gb|EEC05761.1| chymotrypsin-elastase inhibitor ixodidin, putative [Ixodes scapularis]
Locus_C851211	0.195245	0.990444	-1.10425	0.0456892	-0.0797318	1	-0.275453	1	0.211985	1	-0.463605	1	0.0439918	1	-0.314262	1	NP_001164295	gi|282848153|ref|NP_001164295.1|kayak isoform D [Tribolium castaneum]
Locus_C851761	-0.977776	0.182998	-1.34351	0.00915954	-0.742935	1	-0.376525	1	-1.40248	0.0502791	-0.586092	1	-0.148432	1	-0.0285394	1	EEZ99829	gi|270003382|gb|EEZ99829.1|hypothetical protein TcasGA2_TC002610 [Tribolium castaneum]
Locus_C852695	0.985736	0.151844	1.26311	0.0141093	-0.330523	1	0.0292795	1	-0.0868086	1	-0.0193559	1	1.04659	0.286627	-0.279245	1	EGI64496	gi|332024297|gb|EGI64496.1|Vitellogenin-6 [Acromyrmex echinatior]
Locus_C854171	-0.112004	1	-1.78791	8.89644e-05	0.0546268	1	-0.359717	1	-0.488049	1	-0.752526	0.799919	-0.239601	1	-0.559454	1	XP_967133	gi|91082237|ref|XP_967133.1|PREDICTED: similar to IP16036p isoform 1 [Tribolium castaneum]
Locus_C855117	3.05387	0.132669	5.25109	0.0109054	-0.975801	1	1.82338	0.597402	1.91917	0.975439	3.67833	0.799919	0.435989	1	0.959576	1	XP_001814968	gi|189234364|ref|XP_001814968.1|PREDICTED: similar to hemolymph proteinase 19 [Tribolium castaneum]
Locus_C855163	-1.26354	0.0221396	-0.364349	0.970269	0.0914834	1	-0.740205	0.500207	-0.391604	1	-0.0712298	1	-0.871735	0.535579	-0.454281	1	XP_972363	gi|189233835|ref|XP_972363.2|PREDICTED: similar to trypsin-like serine protease [Tribolium castaneum]
Locus_C855686	2.79344	0.00477597	-0.401949	1	0.478807	1	1.0366	0.882422	2.31498	0.157485	-0.996997	1	1.0358	1	0.82417	1	EFA03720	gi|270007272|gb|EFA03720.1|hypothetical protein TcasGA2_TC013825 [Tribolium castaneum]
Locus_C856308	0.623399	0.6586	-1.41423	0.00418159	0.13807	1	0.282433	1	0.420128	1	-0.509606	1	-0.0797341	1	0.331444	1	XP_971849	gi|189235987|ref|XP_971849.2|PREDICTED: similar to BMKETTIN [Tribolium castaneum]
Locus_C857058	0.614242	0.609923	1.77325	0.00011734	0.605863	1	1.18355	0.0497535	1.8841	0.000312381	1.04321	0.230305	1.75209	0.000898067	1.35978	0.0125771	XP_001688790	gi|158295386|ref|XP_001688790.1|AGAP006126-PA [Anopheles gambiae str. PEST] >gi|158295388|ref|XP_556823.3| AGAP006126-PB [Anopheles gambiae str. PEST] >gi|157016012|gb|EDO63796.1| AGAP006126-PA [Anopheles gambiae str. PEST] >gi|157016013|gb|EAL40010.3| AGAP006126-PB [Anopheles gambiae str. PEST]
Locus_C857224	1.71074	0.000334391	-0.18812	1	0.485586	1	0.292656	1	0.870733	0.485261	0.234545	1	0.247438	1	0.672758	0.913476	NP_001040443	gi|114051976|ref|NP_001040443.1|troponin C 25D [Bombyx mori] >gi|95102914|gb|ABF51398.1| troponin C 25D [Bombyx mori] >gi|168472701|gb|ACA24126.1| troponin C 25D [Bombyx mandarina]
Locus_C857706	-2.60752	1.91957e-09	-2.9745	4.41881e-12	-1.05022	0.571116	-3.51279	4.97495e-15	-1.09022	0.185436	-0.825138	0.590348	-0.34078	1	-3.31137	1.65809e-13	XP_972992	gi|91081415|ref|XP_972992.1|PREDICTED: similar to lysosomal acid lipase [Tribolium castaneum] >gi|270005169|gb|EFA01617.1| hypothetical protein TcasGA2_TC007186 [Tribolium castaneum]
Locus_C857860	3.32447	0.6938	5.47257	0.00495018	0	1	4.58507	0.130013	0	1	0	1	0	1	0	1	XP_001651192	gi|157110657|ref|XP_001651192.1|galactose-specific C-type lectin, putative [Aedes aegypti] >gi|108878639|gb|EAT42864.1| AAEL005641-PA [Aedes aegypti]
Locus_C858590	3.69783	0.0137469	3.53026	0.000536896	-0.0914051	1	2.05244	0.42364	1.92899	0.973481	0.782521	1	-2.74736	1	0.274802	1	AEE62225	gi|332374168|gb|AEE62225.1|unknown [Dendroctonus ponderosae] >gi|478258063|gb|ENN78201.1| hypothetical protein YQE_05353, partial [Dendroctonus ponderosae] >gi|546682562|gb|ERL92485.1| hypothetical protein D910_09798 [Dendroctonus ponderosae]
Locus_C859016	2.35422	1.44971e-05	1.98003	4.6615e-05	1.4771	0.221656	0.75535	0.597402	1.61039	0.0598779	0.635315	1	2.02567	0.00389868	0.69587	1	XP_969883	gi|91095219|ref|XP_969883.1|PREDICTED: similar to Tm-peptidoglycan recogntition protein-SA [Tribolium castaneum] >gi|270016019|gb|EFA12467.1| hypothetical protein TcasGA2_TC010611 [Tribolium castaneum]
Locus_C860354	4.24291	0.369648	3.94091	0.00145656	2.50709	1	2.22552	0.597081	0	1	-0.36791	1	0.781336	1	-2.35842	1	CAA80516	gi|410327|emb|CAA80516.1|Trypsinogen precursor of ANTRYP7 [Anopheles gambiae]
Locus_C861118	0.371046	0.879977	-1.42366	0.00426884	0.461705	1	-0.259992	1	0.373647	1	-1.01522	0.29414	0.0614363	1	-0.0208571	1	ADY75709	gi|325071197|gb|ADY75709.1|projectin long variant [Libellula pulchella]
Locus_C861256	1.7387	0.000548044	0.983665	0.11768	0.520772	1	1.72633	0.000445294	1.768	0.00195424	0.874419	0.564276	0.530717	1	1.15415	0.0804618	XP_970917	gi|91084737|ref|XP_970917.1|PREDICTED: similar to arylsulfatase B [Tribolium castaneum]
Locus_C862740	-0.571733	0.935413	-1.77729	0.0156969	0.821696	1	-0.622028	0.825385	-2.14509	0.454166	-1.03363	0.78496	-0.0488044	1	-0.202031	1	EFN73556	gi|307189069|gb|EFN73556.1|Histone-lysine N-methyltransferase SETMAR [Camponotus floridanus]
Locus_C862976	1.34756	0.0563071	1.44715	0.00677908	0.850999	1	1.3568	0.0279543	0.640709	0.989505	1.25207	0.109673	1.25196	0.324517	0.567705	1	ENN81283	gi|478262752|gb|ENN81283.1|hypothetical protein YQE_02319, partial [Dendroctonus ponderosae] >gi|546680909|gb|ERL91083.1| hypothetical protein D910_08425 [Dendroctonus ponderosae]
Locus_C863416	0	1	3.99961	0.00110669	-2.74736	1	4.30809	0.000303909	0	1	0.418891	1	-2.74736	1	2.64424	0.468397	XP_001811069	gi|189242240|ref|XP_001811069.1|PREDICTED: similar to odorant-binding protein AgamOBP13 [Tribolium castaneum]
Locus_C863938	2.25164	0.00194982	3.4436	0.000110773	-0.496686	1	2.68711	5.81005e-06	1.82996	0.106933	2.8256	0.0246376	1.54146	0.951487	1.23701	0.412253	XP_005177698	gi|557755920|ref|XP_005177698.1|PREDICTED: pheromone-binding protein-related protein 1-like [Musca domestica]
Locus_C864158	-1.85312	0.0445286	-0.170451	1	-0.480824	1	-1.45982	0.352976	-0.980439	0.806725	-0.211647	1	-0.75584	1	-0.344098	1	EFN84709	gi|307206811|gb|EFN84709.1|Down syndrome cell adhesion molecule-like protein 1 [Harpegnathos saltator]
Locus_C864870	0.618151	0.679095	0.460821	0.894242	0.013976	1	1.78646	0.000819446	0.445394	1	0.205589	1	0.302132	1	0.994378	0.364692	XP_973945	gi|91086313|ref|XP_973945.1|PREDICTED: similar to CG3520 CG3520-PA [Tribolium castaneum] >gi|270009849|gb|EFA06297.1| hypothetical protein TcasGA2_TC009164 [Tribolium castaneum]
Locus_C864984	1.68307	0.000699575	0.826504	0.245031	1.27138	0.157375	0.19835	1	0.0599098	1	0.136939	1	0.0372528	1	-0.257271	1	AEE61421	gi|332372558|gb|AEE61421.1|unknown [Dendroctonus ponderosae]
Locus_C865326	0.723693	0.447264	1.01177	0.0862739	-0.233423	1	1.18595	0.046867	-0.346629	1	0.273638	1	-0.165601	1	0.290702	1	XP_966678	gi|91091770|ref|XP_966678.1|PREDICTED: similar to S-adenosylmethionine synthetase isoform 1 [Tribolium castaneum]
Locus_C865942	1.12053	0.793416	2.99977	0.0107932	-1.92099	1	1.20207	0.767545	-0.591989	1	1.57442	1	-0.113594	1	0.366784	1	AEE62783	gi|332375284|gb|AEE62783.1|unknown [Dendroctonus ponderosae] >gi|385200022|gb|AFI45059.1| odorant-binding protein [Dendroctonus ponderosae]
Locus_C865998	2.46647	0.000518426	-0.690068	0.858399	0.861546	1	-1.06984	0.577018	-0.215776	1	-1.66848	0.342954	1.49712	0.135784	-0.390035	1	XP_970381	gi|91083447|ref|XP_970381.1|PREDICTED: similar to cuticle protein 1 [Tribolium castaneum] >gi|270007795|gb|EFA04243.1| hypothetical protein TcasGA2_TC014497 [Tribolium castaneum]
Locus_C866182	0.159025	1	-1.53749	0.0011781	-0.546903	1	-0.353805	1	-0.486013	1	-0.566791	1	-0.0893444	1	0.12019	1	XP_001813815	gi|189239931|ref|XP_001813815.1|PREDICTED: similar to Myosin heavy chain CG17927-PF isoform 5 [Tribolium castaneum]
Locus_C866572	1.03988	0.105456	1.25516	0.0143577	0.109156	1	0.629058	0.673621	0.65212	0.837653	0.22756	1	0.238923	1	0.393644	1	XP_002044110	gi|195355260|ref|XP_002044110.1|GM13054 [Drosophila sechellia] >gi|194129379|gb|EDW51422.1| GM13054 [Drosophila sechellia]
Locus_C866752	0.64371	0.962793	2.29339	0.0687214	0.595388	1	5.46493	0.0103332	-0.740564	1	1.56271	1	-0.653907	1	2.9447	1	AAK57342	gi|14211145|gb|AAK57342.1|thrombin inhibitor infestin precursor [Triatoma infestans]
Locus_C866910	2.9631	0.00613469	3.51531	0.0109891	1.33388	1	4.89487	0.0633295	-0.749659	1	-0.377126	1	1.32283	1	2.12402	1	EFN60868	gi|307167079|gb|EFN60868.1|hypothetical protein EAG_16012 [Camponotus floridanus]
Locus_C867062	0.108338	1	-1.5498	0.00108005	-0.00475936	1	-0.835771	0.346391	-0.469526	1	-1.04022	0.225435	-0.439962	1	-0.545577	1	EFA03240	gi|270006792|gb|EFA03240.1|hypothetical protein TcasGA2_TC013172 [Tribolium castaneum]
Locus_C867460	-0.58033	0.67409	-1.50982	0.00183408	-0.422152	1	-0.690004	0.595373	-1.05004	0.254073	-0.708131	0.935768	-0.110648	1	-0.274761	1	EEZ99829	gi|270003382|gb|EEZ99829.1|hypothetical protein TcasGA2_TC002610 [Tribolium castaneum]
Locus_C867746	-1.54608	0.0148626	-0.305569	1	-0.139565	1	-0.754101	0.602883	-0.922097	0.606291	-0.31632	1	-0.121111	1	-0.398526	1	EFA02187	gi|270005739|gb|EFA02187.1|hypothetical protein TcasGA2_TC007843 [Tribolium castaneum]
Locus_C867790	-0.0274489	1	-1.37322	0.00532476	-0.0242676	1	-0.221918	1	-0.18524	1	-0.714965	0.888887	-0.327723	1	-0.532595	1	XP_971849	gi|189235987|ref|XP_971849.2|PREDICTED: similar to BMKETTIN [Tribolium castaneum]
Locus_C868160	1.67464	0.000548044	-0.298096	1	0.404512	1	0.216776	1	0.833326	0.565771	0.186802	1	0.539471	1	0.477873	1	EFR26864	gi|312381013|gb|EFR26864.1|hypothetical protein AND_25847 [Anopheles darlingi]
Locus_C868954	0.940491	0.93414	2.15739	0.494077	0.843186	1	-3.57054	0.0275594	1.04401	1	2.08791	1	1.60439	1	-0.425652	1	XP_003425228	gi|345485254|ref|XP_003425228.1|PREDICTED: hypothetical protein LOC100680384 [Nasonia vitripennis]
Locus_C869142	5.25559	1.76732e-07	2.73535	0.000490442	0.751929	1	2.85742	0.00103009	3.48477	0.106702	0.0971085	1	-0.112981	1	0.808966	1	ENN73365	gi|478252983|gb|ENN73365.1|hypothetical protein YQE_10015, partial [Dendroctonus ponderosae] >gi|546679350|gb|ERL89825.1| hypothetical protein D910_07185 [Dendroctonus ponderosae]
Locus_C869334	0.072693	1	-1.16961	0.0290142	0.0409777	1	0.319301	1	-0.291948	1	-0.601908	1	-0.31084	1	0.0160246	1	XP_971849	gi|189235987|ref|XP_971849.2|PREDICTED: similar to BMKETTIN [Tribolium castaneum]
Locus_C869376	-10.4579	5.91401e-27	-4.64901	3.19158e-19	-0.975801	1	-2.47565	0.500207	1.21302	0.125349	1.64693	0.0024741	-3.63507	1	-1.48362	1	EFN69991	gi|307183036|gb|EFN69991.1|Retrovirus-related Pol polyprotein from transposon 412 [Camponotus floridanus]
Locus_C869378	-2.94933	8.77133e-12	-2.91812	1.0278e-11	-2.05752	0.000201883	-6.86909	1.21216e-39	-1.62135	0.00378768	-0.597752	1	-2.48734	2.98419e-06	-5.39926	3.84192e-29	Q05808	gi|3123007|sp|Q05808.1|VIT_ANTGRRecName: Full=Vitellogenin; Contains: RecName: Full=YP47; Contains: RecName: Full=YP160; Flags: Precursor >gi|155708|gb|AAA27740.1| vitellogenin [Anthonomus grandis]
Locus_C869912	0.463988	0.867563	1.42056	0.00609202	0.693121	1	1.54012	0.00466326	1.32218	0.185436	1.02459	0.340036	1.0503	0.61738	1.94056	5.86003e-05	XP_972357	gi|91093631|ref|XP_972357.1|PREDICTED: similar to undertaker CG10233-PA [Tribolium castaneum] >gi|270015770|gb|EFA12218.1| hypothetical protein TcasGA2_TC005135 [Tribolium castaneum]
Locus_C869992	0.828282	0.843055	-1.93444	0.15247	1.07135	1	2.59359	0.0145122	1.05691	0.973388	-0.813953	1	0.84333	1	0.980104	1	EEZ99357	gi|270002910|gb|EEZ99357.1|serine protease P58 [Tribolium castaneum]
Locus_C870294	-0.676232	0.547088	-1.4466	0.00352049	-0.113675	1	-0.309821	1	-0.435895	1	-0.0418187	1	0.0203925	1	0.173823	1	EFA04189	gi|270007741|gb|EFA04189.1|hypothetical protein TcasGA2_TC014438 [Tribolium castaneum]
Locus_C870674	1.66174	0.000779669	1.85703	4.3424e-05	0.592355	1	1.81262	0.000130448	0.187018	1	0.519813	1	0.255811	1	0.350139	1	XP_970108	gi|91078238|ref|XP_970108.1|PREDICTED: similar to diphosphomevalonate decarboxylase [Tribolium castaneum] >gi|270003930|gb|EFA00378.1| hypothetical protein TcasGA2_TC003224 [Tribolium castaneum]
Locus_C870794	-0.421151	0.843055	-1.61963	0.000791892	0.0123489	1	0.250269	1	-1.08402	0.273017	-0.638453	1	0.0994244	1	0.238004	1	EFN64030	gi|307172724|gb|EFN64030.1|Titin [Camponotus floridanus]
Locus_C870962	1.67352	0.0112453	2.36219	1.88484e-05	-0.211398	1	0.945648	0.500207	1.06957	0.556538	0.58392	1	0.197278	1	-0.106875	1	NP_611598	gi|24657191|ref|NP_611598.1|poor Imd response upon knock-in [Drosophila melanogaster] >gi|7291316|gb|AAF46746.1| poor Imd response upon knock-in [Drosophila melanogaster] >gi|21430798|gb|AAM51077.1| SD16010p [Drosophila melanogaster] >gi|220950272|gb|ACL87679.1| CG15678-PA [synthetic construct] >gi|220959234|gb|ACL92160.1| CG15678-PA [synthetic construct]
Locus_C871068	1.68469	0.000434581	-0.539699	0.719036	0.537237	1	0.389582	1	0.928456	0.388007	0.0634155	1	0.684061	0.922626	0.404629	1	XP_972702	gi|91077188|ref|XP_972702.1|PREDICTED: similar to CG33205 CG33205-PH [Tribolium castaneum] >gi|270001703|gb|EEZ98150.1| hypothetical protein TcasGA2_TC000576 [Tribolium castaneum]
Locus_C872082	1.15998	0.0512711	-1.42844	0.00346706	0.515841	1	-0.432827	0.958628	0.601449	0.915672	-0.924838	0.424968	0.321369	1	-0.1669	1	XP_971502	gi|189233817|ref|XP_971502.2|PREDICTED: similar to CG32019-PA [Tribolium castaneum]
Locus_C872428	0.0590537	1	-1.3951	0.00583788	0.0918544	1	-0.715526	0.560221	0.32255	1	-0.46807	1	-0.178117	1	0.19837	1	EFA11259	gi|270014811|gb|EFA11259.1|hypothetical protein TcasGA2_TC010793 [Tribolium castaneum]
Locus_C873004	-0.275174	0.938773	-1.51723	0.00152374	-0.0145583	1	0.109632	1	-0.0986294	1	-0.803539	0.640824	-0.583298	1	0.0097005	1	EFA01440	gi|270004992|gb|EFA01440.1|hypothetical protein TcasGA2_TC030701 [Tribolium castaneum]
Locus_C873120	-0.0038198	1	-1.11364	0.0445711	-0.138685	1	0.210463	1	-0.131146	1	-0.490378	1	-0.272762	1	0.214188	1	XP_971849	gi|189235987|ref|XP_971849.2|PREDICTED: similar to BMKETTIN [Tribolium castaneum]
Locus_C873388	-5.32657	0.041207	0	1	-2.48441	1	0	1	-1.89932	0.837653	7.06118	2.19906e-06	3.55149	3.75623e-06	8.46861	9.91448e-14	AAY66882	gi|67083895|gb|AAY66882.1|ribosomal protein S25 [Ixodes scapularis]
Locus_C873542	-0.232009	0.962793	-1.81034	6.7858e-05	-0.537095	1	-0.911944	0.246589	-0.649719	0.848272	-0.563696	1	-0.174877	1	-0.161119	1	XP_975074	gi|91076912|ref|XP_975074.1|PREDICTED: similar to lethal (2) 01289 CG9432-PB [Tribolium castaneum]
Locus_C873592	1.42861	0.00954141	0.741232	0.377751	1.00956	0.679234	2.1464	3.54235e-06	0.247908	1	-0.153935	1	0.874082	0.663845	0.0893029	1	ENN77763	gi|478257611|gb|ENN77763.1|hypothetical protein YQE_05735, partial [Dendroctonus ponderosae] >gi|546673585|gb|ERL85154.1| hypothetical protein D910_02576, partial [Dendroctonus ponderosae]
Locus_C873834	1.1918	0.0389845	0.200263	1	0.172676	1	-0.330381	1	0.2612	1	-0.359621	1	0.183929	1	-0.462878	1	XP_974273	gi|91080623|ref|XP_974273.1|PREDICTED: similar to glutathione S-transferase [Tribolium castaneum]
Locus_C874076	-0.241572	0.962793	-1.77423	0.000237339	0.178995	1	0.37093	1	-0.943749	0.476015	-0.435443	1	0.143258	1	0.37583	1	XP_971849	gi|189235987|ref|XP_971849.2|PREDICTED: similar to BMKETTIN [Tribolium castaneum]
Locus_C874348	-0.955559	0.245114	-1.37197	0.0146118	-1.14739	0.275261	-1.92253	0.000283182	-1.01614	0.39032	-0.671962	1	-0.816067	0.710605	-0.123486	1	EFA08290	gi|270011842|gb|EFA08290.1|hypothetical protein TcasGA2_TC005924 [Tribolium castaneum]
Locus_C874500	1.43993	0.0104812	0.186651	1	1.16795	0.281241	1.43452	0.00675002	0.773947	0.753991	-0.0399416	1	0.961213	0.501073	0.0550986	1	ERL85153	gi|546673584|gb|ERL85153.1|hypothetical protein D910_02575 [Dendroctonus ponderosae]
Locus_C875044	5.64332	0.0257417	6.20602	0.000132936	0	1	0.916313	1	5.65471	0.093547	0	1	2.64435	1	-2.35013	1	XP_002101942	gi|195482176|ref|XP_002101942.1|GE15326 [Drosophila yakuba] >gi|194189466|gb|EDX03050.1| GE15326 [Drosophila yakuba]
Locus_C875736	0.60434	0.616415	-1.39435	0.00438063	0.210576	1	-0.408922	0.990153	-0.402511	1	-0.950492	0.376751	-0.0562667	1	-0.232684	1	EFA11419	gi|270014971|gb|EFA11419.1|hypothetical protein TcasGA2_TC013596 [Tribolium castaneum]
Locus_C876324	0.381871	1	1.17659	0.815315	4.48131	0.909175	3.50575	0.024264	0.742723	1	0.68048	1	5.59717	0.0994566	2.419	0.684789	XP_974872	gi|91087749|ref|XP_974872.1|PREDICTED: similar to CG33299 CG33299-PA [Tribolium castaneum] >gi|270010737|gb|EFA07185.1| hypothetical protein TcasGA2_TC010191 [Tribolium castaneum]
Locus_C876658	0.75697	0.416867	2.24371	2.14124e-06	0.0367742	1	2.41211	1.70673e-07	1.15019	0.157485	2.95069	6.20352e-10	0.580236	1	2.65392	3.97119e-09	EGI60946	gi|332020531|gb|EGI60946.1|Pancreatic lipase-related protein 2 [Acromyrmex echinatior]
Locus_C877046	-1.19315	0.0840462	-1.48372	0.00253732	-0.335265	1	-0.863652	0.339788	0.363368	1	0.13708	1	0.553667	1	0.456989	1	XP_001659893	gi|157121269|ref|XP_001659893.1|hypothetical protein AaeL_AAEL009293 [Aedes aegypti] >gi|108874622|gb|EAT38847.1| AAEL009293-PA [Aedes aegypti]
Locus_C877338	0.0924176	1	-1.29478	0.0107531	-0.0137716	1	0.158539	1	0.0527671	1	-0.782064	0.707531	-0.234465	1	-0.0578843	1	XP_971849	gi|189235987|ref|XP_971849.2|PREDICTED: similar to BMKETTIN [Tribolium castaneum]
Locus_C877578	-0.416515	0.935633	-1.75401	0.00733126	-0.243981	1	-0.693137	0.775517	-0.319917	1	-0.878362	0.935768	-0.506613	1	0.0780493	1	XM_967968	gi|189235270|ref|XM_967968.2|PREDICTED: Tribolium castaneum similar to Myocardin-related transcription factor CG32296-PA (LOC661834), mRNA
Locus_C877650	-0.555956	0.709548	-1.31025	0.0144374	-0.560326	1	-0.704608	0.597402	-0.592979	0.936802	-0.44139	1	-0.188372	1	-0.476936	1	ERL84623	gi|546672907|gb|ERL84623.1|hypothetical protein D910_02051 [Dendroctonus ponderosae]
Locus_C877928	0.239286	0.967286	-1.57197	0.00147675	-0.278203	1	-0.890642	0.30202	0.310711	1	-0.310317	1	0.0976076	1	-0.0324103	1	ERL86193	gi|546674910|gb|ERL86193.1|hypothetical protein D910_03606 [Dendroctonus ponderosae]
Locus_C878298	0.473051	0.793416	-1.15513	0.0325629	0.151277	1	-0.577888	0.764307	0.104789	1	-0.597271	1	0.0799475	1	-0.0257669	1	AAN71370	gi|25012535|gb|AAN71370.1|RE34119p [Drosophila melanogaster]
Locus_C878380	6.26593	0.00218149	7.20521	7.52268e-08	3.53534	1	5.79357	0.00259238	3.42725	0.936802	0	1	0	1	4.40263	0.266022	ENN78205	gi|478258067|gb|ENN78205.1|hypothetical protein YQE_05357, partial [Dendroctonus ponderosae]
Locus_C879512	-0.989584	0.295232	-1.32598	0.016545	-0.350632	1	-0.581597	0.814687	-0.74755	0.854758	-0.473818	1	-0.363962	1	-0.235279	1	XP_974130	gi|91085761|ref|XP_974130.1|PREDICTED: similar to Na/Ca-exchange protein CG5685-PA [Tribolium castaneum] >gi|270010000|gb|EFA06448.1| hypothetical protein TcasGA2_TC009330 [Tribolium castaneum]
Locus_C879660	0.145012	1	-1.41199	0.00407654	0.127275	1	0.0830175	1	-0.0649696	1	-0.591785	1	-0.416272	1	-0.0265267	1	XP_971849	gi|189235987|ref|XP_971849.2|PREDICTED: similar to BMKETTIN [Tribolium castaneum]
Locus_C879690	0.361185	0.874637	-1.50068	0.00170347	0.0919195	1	-1.15978	0.0553652	-0.520601	0.99568	-1.08151	0.176364	-0.429094	1	-0.597226	1	XP_969293	gi|91093201|ref|XP_969293.1|PREDICTED: similar to flightin CG7445-PA [Tribolium castaneum]
Locus_C879702	6.07599	0.00512994	0.833529	1	2.6843	0.909175	0.403811	1	5.14684	0.232693	-0.372588	1	-2.74736	1	-2.35013	1	EEZ98641	gi|270002194|gb|EEZ98641.1|hypothetical protein TcasGA2_TC001169 [Tribolium castaneum]
Locus_C880072	-1.39157	0.0217381	-0.771376	0.336266	-0.610444	1	-1.52526	0.00481344	-0.449617	1	0.388332	1	0.325872	1	0.583752	1	AFD54027	gi|380447698|gb|AFD54027.1|GNBP3 [Locusta migratoria]
Locus_C880628	-0.497275	0.799065	-0.145797	1	-0.278719	1	-1.26956	0.046867	-0.635472	0.936802	-0.245542	1	-0.411079	1	-0.385031	1	XP_972543	gi|189240095|ref|XP_972543.2|PREDICTED: similar to split ends CG18497-PA [Tribolium castaneum]
Locus_C880922	-1.39876	0.041207	-1.24119	0.0224852	-1.00351	0.691294	-0.323907	1	-1.56462	0.0567065	-0.383746	1	-0.157178	1	0.020454	1	AFI80904	gi|385843220|gb|AFI80904.1|ryanodine receptor [Cnaphalocrocis medinalis]
Locus_C880972	-0.417791	0.854061	-1.42764	0.00542969	-0.280515	1	-1.9549	5.68051e-05	-0.857106	0.648367	-0.853596	0.590348	-0.565627	1	-0.358815	1	XP_004925405	gi|512902558|ref|XP_004925405.1|PREDICTED: LOW QUALITY PROTEIN: myosin heavy chain, muscle [Bombyx mori]
Locus_C881166	0.0492934	1	-1.11533	0.042143	-0.170518	1	-0.165188	1	-0.0332208	1	-0.519695	1	-0.0679595	1	-0.277853	1	NP_001164292	gi|282848147|ref|NP_001164292.1|kayak isoform A [Tribolium castaneum] >gi|270014251|gb|EFA10699.1| kayak [Tribolium castaneum]
Locus_C881922	-0.331226	0.905285	1.32189	0.00827553	-0.663042	1	-0.0479076	1	-0.950131	0.34868	-0.0836612	1	-0.0330434	1	-0.332108	1	BAB03250	gi|9392296|dbj|BAB03250.1|melanization-related protein [Tenebrio molitor]
Locus_C882026	-3.15649	2.80778e-13	-2.93406	8.18443e-12	-2.18728	2.63513e-05	-6.8686	1.63644e-41	-1.7265	0.0014519	-0.645136	1	-2.32053	6.77107e-06	-5.89882	6.69405e-34	AAT48601	gi|48996048|gb|AAT48601.1|vitellogenin [Encarsia formosa]
Locus_C882058	-0.149686	1	-0.646822	0.519084	-0.350235	1	-1.18238	0.0471443	0.498512	1	0.23465	1	0.0123671	1	0.170292	1	XP_975784	gi|91084195|ref|XP_975784.1|PREDICTED: similar to apolipophorin-III isoform 2 [Tribolium castaneum] >gi|270009274|gb|EFA05722.1| apolipophorin-III [Tribolium castaneum]
Locus_C882348	5.76532	0.0169941	3.18108	0.558852	4.08002	1	1.13675	0.882422	2.5477	1	3.30436	1	3.52318	1	-0.250752	1	AAQ20836	gi|33518707|gb|AAQ20836.1|salivary protein MYS2 precursor [Rhodnius prolixus]
Locus_C882616	0.033615	1	2.51421	6.80514e-09	0.118335	1	2.04162	9.24892e-06	0.77275	0.642697	1.63161	0.00217659	1.49934	0.00931887	1.5627	0.00176707	NP_001034514	gi|86515378|ref|NP_001034514.1|laccase 1 [Tribolium castaneum] >gi|68137818|gb|AAX84206.1| laccase 1 [Tribolium castaneum] >gi|270001917|gb|EEZ98364.1| hypothetical protein TcasGA2_TC000821 [Tribolium castaneum]
Locus_C882730	2.89838	0.000766544	4.15166	9.81763e-10	-1.03404	1	3.12409	0.000445294	1.58682	0.644812	1.64469	0.590348	1.5376	0.957899	2.00559	0.266022	XP_967809	gi|91079476|ref|XP_967809.1|PREDICTED: similar to CG6870 CG6870-PA [Tribolium castaneum] >gi|270003450|gb|EEZ99897.1| hypothetical protein TcasGA2_TC002681 [Tribolium castaneum]
Locus_C883176	1.06383	0.190007	-0.239557	1	0.877113	1	-1.3825	0.0399248	1.42266	0.0853242	0.191613	1	1.04534	0.396265	0.276598	1	EFA04792	gi|270008344|gb|EFA04792.1|hypothetical protein TcasGA2_TC014841 [Tribolium castaneum]
Locus_C883426	3.45389	0.0389845	0.54944	1	-2.74736	1	0.171481	1	1.23434	1	-0.632815	1	2.02177	1	-2.28957	0.915426	EFA10091	gi|270013643|gb|EFA10091.1|hypothetical protein TcasGA2_TC012269 [Tribolium castaneum]
Locus_C883492	-0.310842	0.935232	-1.45351	0.00290037	-0.462886	1	-0.624076	0.677597	-1.31418	0.0973094	-0.616798	1	-0.27527	1	-0.139435	1	EEZ99829	gi|270003382|gb|EEZ99829.1|hypothetical protein TcasGA2_TC002610 [Tribolium castaneum]
Locus_C883952	2.49345	1.17805e-08	0.488627	0.775137	0.719499	1	0.901889	0.260751	1.11037	0.170539	0.255017	1	1.11805	0.160097	0.508675	1	XP_001851356	gi|170047712|ref|XP_001851356.1|hypothetical protein CpipJ_CPIJ009658 [Culex quinquefasciatus] >gi|167870039|gb|EDS33422.1| hypothetical protein CpipJ_CPIJ009658 [Culex quinquefasciatus]
Locus_C884062	-0.882654	0.252792	-1.47981	0.002751	-0.394125	1	-0.248271	1	-0.793849	0.63625	-0.178836	1	-0.166655	1	-0.0637475	1	EFA04189	gi|270007741|gb|EFA04189.1|hypothetical protein TcasGA2_TC014438 [Tribolium castaneum]
Locus_C884306	2.01345	4.41854e-05	1.70623	0.000746696	0.119792	1	1.263	0.0545702	0.791179	0.753991	0.57031	1	0.491692	1	0.109675	1	XP_973895	gi|91091406|ref|XP_973895.1|PREDICTED: similar to GA14337-PA [Tribolium castaneum]
Locus_C884326	-0.523213	0.736648	0.126468	1	-0.757392	1	-1.19651	0.0434981	-0.63774	0.854758	-0.0274019	1	-0.0323393	1	-0.0413572	1	XP_001813808	gi|189238450|ref|XP_001813808.1|PREDICTED: similar to Retinoid- and fatty-acid binding protein CG11064-PA [Tribolium castaneum]
Locus_C884388	-0.178034	1	-1.15961	0.0334005	-0.494351	1	-0.0870776	1	-0.368958	1	-0.619858	1	-0.208493	1	-0.0614542	1	EFA01062	gi|270004614|gb|EFA01062.1|hypothetical protein TcasGA2_TC003980 [Tribolium castaneum]
Locus_C884698	-0.552453	0.773669	-1.25329	0.0290394	-0.39061	1	-0.356141	1	-0.0398065	1	0.237375	1	0.124477	1	0.395043	1	XP_969257	gi|91081659|ref|XP_969257.1|PREDICTED: similar to Bekka CG4539-PA [Tribolium castaneum]
Locus_C885328	-3.08481	8.73793e-13	-2.28022	1.66262e-07	-1.94819	0.000291795	-6.73037	1.02562e-41	-1.97157	0.000101883	-0.540542	1	-2.53769	5.49725e-07	-6.03379	3.02195e-35	XP_971398	gi|91082677|ref|XP_971398.1|PREDICTED: similar to vitellogenin [Tribolium castaneum] >gi|270014977|gb|EFA11425.1| hypothetical protein TcasGA2_TC013602 [Tribolium castaneum]
Locus_C885832	0.61548	0.597433	-1.19124	0.0238492	-0.639479	1	-0.628783	0.673621	0.445662	1	0.119727	1	1.15971	0.122137	0.145685	1	CAJ17206	gi|70909569|emb|CAJ17206.1|ribosomal protein S17e [Eucinetus sp. APV-2005]
Locus_C885898	3.2974	2.65844e-05	5.19659	4.9373e-11	3.43695	3.92652e-07	2.83307	0.0004816	2.27631	0.114419	1.01816	1	0.0374675	1	-2.55294	0.599428	EHJ72680	gi|357620522|gb|EHJ72680.1|putative serine-type enodpeptidase [Danaus plexippus]
Locus_C885946	-1.34543	0.0151514	-1.36533	0.00705762	-0.634951	1	-1.32202	0.0177639	-0.272077	1	-0.315122	1	-0.243082	1	-0.165776	1	XP_001808961	gi|189235208|ref|XP_001808961.1|PREDICTED: similar to BTB (POZ) domain-containing protein 2 like [Tribolium castaneum] >gi|270003755|gb|EFA00203.1| hypothetical protein TcasGA2_TC003028 [Tribolium castaneum]
Locus_C886346	1.78305	0.00014225	1.65783	0.000353311	0.923607	0.679234	1.45638	0.00504561	1.4317	0.0235771	0.462491	1	1.15768	0.123804	0.731868	0.750479	AGR39568	gi|524902855|gb|AGR39568.1|odorant binding protein 5 [Agrotis ipsilon]
Locus_C886444	2.50971	3.34173e-08	1.7343	0.000214692	1.67869	0.00375732	2.80174	2.12282e-10	1.39391	0.0502791	0.410781	1	1.33849	0.0535695	0.492074	1	XP_974686	gi|91089687|ref|XP_974686.1|PREDICTED: similar to solute carrier family 2 [Tribolium castaneum] >gi|270012635|gb|EFA09083.1| hypothetical protein TcasGA2_TC006802 [Tribolium castaneum]
Locus_C886664	0.991576	0.180942	1.59357	0.000823444	0.403854	1	0.135718	1	1.4721	0.0315254	0.813321	0.640246	1.35584	0.0535695	1.23932	0.0412692	EFX87034	gi|321476073|gb|EFX87034.1|hypothetical protein DAPPUDRAFT_127273 [Daphnia pulex]
Locus_C887042	-0.0330274	1	-1.39683	0.00908108	-0.0468982	1	-1.06978	0.12667	0.00310524	1	-1.11493	0.215703	-0.291172	1	-0.535154	1	ENN80394	gi|478260712|gb|ENN80394.1|hypothetical protein YQE_03178, partial [Dendroctonus ponderosae]
Locus_C887062	0.213747	0.974919	-1.51456	0.00157594	0.221292	1	0.146535	1	0.194376	1	-0.676542	1	-0.319024	1	0.0303155	1	EFA01440	gi|270004992|gb|EFA01440.1|hypothetical protein TcasGA2_TC030701 [Tribolium castaneum]
Locus_C887210	0.322333	0.915165	-1.38044	0.00511635	0.241613	1	-0.179689	1	0.40822	1	-0.672057	1	-0.0762215	1	-0.0618098	1	EFA10673	gi|270014225|gb|EFA10673.1|muscle-specific protein 300 [Tribolium castaneum]
Locus_C887228	-0.637259	0.588045	-2.20392	9.71755e-07	-0.382669	1	-0.877078	0.298938	-0.138874	1	-0.626635	1	-0.0571784	1	-0.173292	1	EFA12836	gi|270016390|gb|EFA12836.1|hypothetical protein TcasGA2_TC006936 [Tribolium castaneum]
Locus_C887332	-0.329142	0.905438	-1.44185	0.00285829	-0.359113	1	-0.386655	1	-0.543894	0.968672	-0.884981	0.474365	-0.453343	1	-0.352354	1	EFN63023	gi|307170920|gb|EFN63023.1|Paramyosin, long form [Camponotus floridanus]
Locus_C887672	4.12242	0.00148954	4.24739	1.79049e-06	-0.490434	1	4.01399	1.33397e-06	1.61876	1	-1.23585	1	1.02358	1	1.0759	1	CAA56043	gi|498785|emb|CAA56043.1|PAPI I [Pacifastacus leniusculus]
Locus_C887802	0.207817	0.979993	-1.54208	0.00112323	0.026763	1	-0.203073	1	-0.145929	1	-0.6374	1	-0.143439	1	-0.350674	1	EFA03909	gi|270007461|gb|EFA03909.1|hypothetical protein TcasGA2_TC014041 [Tribolium castaneum]
Locus_C887808	0.427157	0.843055	-0.376317	0.980341	0.520805	1	-1.30583	0.0419895	1.20012	0.14081	-0.0324289	1	0.609409	1	-0.0431842	1	XP_973868	gi|91095311|ref|XP_973868.1|PREDICTED: similar to reverse transcriptase homolog [Tribolium castaneum] >gi|270017183|gb|EFA13629.1| hypothetical protein TcasGA2_TC005274 [Tribolium castaneum]
Locus_C887820	2.33332	1.19355e-07	1.57161	0.000931703	1.40224	0.0284486	2.45569	3.00335e-08	1.22373	0.100498	0.199499	1	1.16112	0.123804	0.191616	1	XP_974686	gi|91089687|ref|XP_974686.1|PREDICTED: similar to solute carrier family 2 [Tribolium castaneum] >gi|270012635|gb|EFA09083.1| hypothetical protein TcasGA2_TC006802 [Tribolium castaneum]
Locus_C887854	-1.31239	0.658934	2.79153	0.00679177	2.05811	0.784674	0.030567	1	-0.527605	1	2.29821	0.226272	1.25306	1	-0.437853	1	XP_969778	gi|189237621|ref|XP_969778.2|PREDICTED: similar to CTP:phosphocholine cytidylyltransferase 1 CG1049-PA [Tribolium castaneum]
Locus_C887996	-0.340377	0.905438	-1.30696	0.0102754	-0.116737	1	-0.429696	0.969932	-0.785913	0.65628	-0.619839	1	0.180389	1	0.0205803	1	AAD01423	gi|4102115|gb|AAD01423.1|ryanodine receptor [Heliothis virescens]
Locus_C888540	4.26522	1.26349e-21	-3.86033	1.40968e-18	0.093766	1	-1.59874	0.00130851	-0.64827	0.876239	-4.03109	3.6443e-19	0.0616563	1	-0.805949	0.566344	EFA02528	gi|270006080|gb|EFA02528.1|hypothetical protein TcasGA2_TC008233 [Tribolium castaneum]
Locus_C888744	3.8334	8.45118e-06	3.44945	9.69993e-05	2.9427	0.133049	1.55254	0.26369	1.1647	1	-0.437686	1	1.95735	0.877719	-1.19706	1	ERL88453	gi|546677659|gb|ERL88453.1|hypothetical protein D910_05839 [Dendroctonus ponderosae]
Locus_C888762	-0.450093	0.80443	-1.50111	0.00169439	-0.057304	1	-0.667173	0.607721	-0.347075	1	-0.556971	1	-0.436971	1	-0.234035	1	EFA12462	gi|270016014|gb|EFA12462.1|hypothetical protein TcasGA2_TC010609 [Tribolium castaneum]
Locus_C889168	0.00838725	1	-1.28009	0.0125037	-0.251793	1	0.101854	1	-0.121201	1	-0.635222	1	-0.590105	1	0.24007	1	XP_971849	gi|189235987|ref|XP_971849.2|PREDICTED: similar to BMKETTIN [Tribolium castaneum]
Locus_C889332	0.190945	0.990802	-1.30665	0.00937602	0.0432332	1	-0.224205	1	-0.512887	0.998444	-1.01739	0.25658	-0.553354	1	-0.427555	1	XP_967128	gi|91091966|ref|XP_967128.1|PREDICTED: similar to tropomyosin 1 isoform 1 [Tribolium castaneum] >gi|270001148|gb|EEZ97595.1| hypothetical protein TcasGA2_TC011461 [Tribolium castaneum]
Locus_C889574	0.45809	0.793767	2.40976	2.85194e-08	0.371524	1	2.12151	3.1609e-06	1.15277	0.135722	1.40234	0.0169165	1.72933	0.000924433	1.62349	0.000876447	XP_002422943	gi|242004020|ref|XP_002422943.1|multicopper oxidase, putative [Pediculus humanus corporis] >gi|212505847|gb|EEB10205.1| multicopper oxidase, putative [Pediculus humanus corporis]
Locus_C889586	-0.324357	0.940032	-1.15287	0.0386986	-0.356018	1	-0.392892	1	-1.10397	0.473285	-0.410438	1	0.122478	1	0.0443701	1	ERL88665	gi|546677923|gb|ERL88665.1|hypothetical protein D910_06049 [Dendroctonus ponderosae]
Locus_C889640	1.19116	0.0436986	-0.217502	1	0.260772	1	0.240405	1	0.41415	1	-0.01809	1	0.547442	1	0.350388	1	XP_971885	gi|91094513|ref|XP_971885.1|PREDICTED: similar to lethal (3) neo18 CG9762-PA [Tribolium castaneum] >gi|270001243|gb|EEZ97690.1| lethal neo18 [Tribolium castaneum]
Locus_C889778	1.25847	0.0253153	-0.102285	1	0.538789	1	0.320562	1	0.730361	0.740506	0.0256441	1	0.350522	1	0.378014	1	XP_975662	gi|91087395|ref|XP_975662.1|PREDICTED: similar to NADH:ubiquinone dehydrogenase, putative [Tribolium castaneum] >gi|270011092|gb|EFA07540.1| NADH dehydrogenase (ubiquinone) Fe-S protein 4 [Tribolium castaneum]
Locus_C889976	-1.57694	0.0202441	0.351481	1	-0.354734	1	-0.446997	1	-0.813621	0.782807	0.364908	1	-0.872997	0.838527	-0.195941	1	XP_973540	gi|91086587|ref|XP_973540.1|PREDICTED: similar to NADH:ubiquinone dehydrogenase, putative [Tribolium castaneum] >gi|270011002|gb|EFA07450.1| hypothetical protein TcasGA2_TC009080 [Tribolium castaneum]
Locus_C890046	1.34468	0.733916	5.04118	0.0220017	0.465545	1	1.02334	0.945266	0.956528	1	3.66988	0.799919	-0.508937	1	0.844098	1	XP_973519	gi|91076754|ref|XP_973519.1|PREDICTED: similar to synaptic vesicle protein [Tribolium castaneum] >gi|270001914|gb|EEZ98361.1| hypothetical protein TcasGA2_TC000818 [Tribolium castaneum]
Locus_C890260	6.57568	0.000458298	3.90926	0.00168478	1.83006	1	3.51719	1.69443e-05	2.55321	1	-0.36791	1	-1.53251	1	0.828178	1	XP_002137011	gi|198450016|ref|XP_002137011.1|GA26818 [Drosophila pseudoobscura pseudoobscura] >gi|198130856|gb|EDY67569.1| GA26818 [Drosophila pseudoobscura pseudoobscura]
Locus_C890330	1.19103	0.0493973	-0.400075	0.939301	0.460248	1	0.101203	1	1.06568	0.237551	-0.405317	1	0.507346	1	0.279289	1	ADO60611	gi|309253218|gb|ADO60611.1|NADH dehydrogenase subunit 1 (mitochondrion) [Mycetophagus quadripustulatus]
Locus_C890586	0.390162	0.938085	-0.979135	0.2768	0.289408	1	-2.00778	0.000122551	0.461774	1	-0.99796	0.633966	-0.262901	1	-0.710017	0.967932	AEE62084	gi|332373886|gb|AEE62084.1|unknown [Dendroctonus ponderosae] >gi|478263665|gb|ENN81971.1| hypothetical protein YQE_01682, partial [Dendroctonus ponderosae] >gi|546676705|gb|ERL87661.1| hypothetical protein D910_05051 [Dendroctonus ponderosae]
Locus_C890636	-4.6689	1.3939e-07	-3.73504	7.50509e-09	-1.03516	1	-4.44318	0.102495	-0.963273	0.770982	-2.39951	0.000460655	-4.57694	0.543453	-2.30928	0.90469	XP_002073236	gi|195452154|ref|XP_002073236.1|GK14019 [Drosophila willistoni] >gi|194169321|gb|EDW84222.1| GK14019 [Drosophila willistoni]
Locus_C890874	1.85943	0.0138365	2.00851	0.00175243	0.771434	1	2.05228	0.0158286	0.516808	1	0.598761	1	1.48536	0.341666	0.953822	1	EFA11902	gi|270015454|gb|EFA11902.1|hypothetical protein TcasGA2_TC004059 [Tribolium castaneum]
Locus_C891020	-2.4113	0.0288817	-1.55659	0.0525985	-0.401537	1	-0.233353	1	-1.18795	0.770982	-1.34162	0.392693	0.259147	1	0.215401	1	XP_967429	gi|189238189|ref|XP_967429.2|PREDICTED: similar to GA11062-PA [Tribolium castaneum]
Locus_C891092	1.25483	0.0384772	1.57616	0.0010776	0.117771	1	0.659015	0.656566	0.0997193	1	0.205223	1	0.0606657	1	0.146779	1	EEZ97257	gi|270000810|gb|EEZ97257.1|hypothetical protein TcasGA2_TC011057 [Tribolium castaneum]
Locus_C891132	-0.0340442	1	-1.40246	0.0044847	0.189208	1	0.361522	1	-0.0489718	1	-0.514294	1	-0.132727	1	0.250861	1	XP_971849	gi|189235987|ref|XP_971849.2|PREDICTED: similar to BMKETTIN [Tribolium castaneum]
Locus_C891564	-0.441699	0.816894	-1.114	0.0452083	-0.39347	1	-0.803575	0.391447	-0.396127	1	-0.432136	1	-0.298176	1	-0.369887	1	XP_969819	gi|189242184|ref|XP_969819.2|PREDICTED: similar to paxillin [Tribolium castaneum]
Locus_C891830	-1.25952	0.0253153	-0.996468	0.0979806	-0.417616	1	-0.796501	0.415236	-0.616936	0.882283	-0.0529778	1	-0.324512	1	-0.166445	1	EFA10280	gi|270013832|gb|EFA10280.1|hypothetical protein TcasGA2_TC012484 [Tribolium castaneum]
Locus_C891842	8.52767	1.2209e-11	7.22842	1.06151e-19	8.78917	4.19472e-12	7.96853	4.21847e-11	8.04629	2.4165e-08	-0.372588	1	0	1	0	1	AAX33734	gi|60678799|gb|AAX33734.1|MPA3 allergen [Periplaneta americana]
Locus_C892350	-0.918104	0.197108	-1.1272	0.0391297	-0.396803	1	-0.78287	0.424104	-0.079791	1	-0.14087	1	-0.326068	1	-0.174467	1	XP_968419	gi|91076594|ref|XP_968419.1|PREDICTED: similar to peroxiredoxin [Tribolium castaneum] >gi|270002912|gb|EEZ99359.1| hypothetical protein TcasGA2_TC004948 [Tribolium castaneum]
Locus_C892876	2.87743	3.61028e-07	1.09029	0.178435	0.0383379	1	0.868074	0.461062	2.56071	0.000111651	-1.59045	0.184454	1.02877	0.456984	0.567769	1	XP_004535001	gi|499003083|ref|XP_004535001.1|PREDICTED: inosine-uridine preferring nucleoside hydrolase-like [Ceratitis capitata]
Locus_C893120	-0.118531	1	-1.49849	0.00206145	-0.251468	1	0.293299	1	-0.536003	0.980155	-0.708087	0.935768	-0.425283	1	0.353057	1	XP_971849	gi|189235987|ref|XP_971849.2|PREDICTED: similar to BMKETTIN [Tribolium castaneum]
Locus_C893296	0.631976	0.564613	-1.19109	0.0237808	0.185267	1	-0.167047	1	-0.259246	1	-1.00862	0.2713	-0.189497	1	-0.31739	1	BAM18902	gi|389610581|dbj|BAM18902.1|tropomyosin 1 [Papilio polytes]
Locus_C893598	1.78701	0.00171632	0.701353	0.676591	-0.126937	1	-0.4325	1	0.868178	0.740506	-1.78436	0.0897986	0.410711	1	-1.28653	0.404576	XP_974046	gi|91083855|ref|XP_974046.1|PREDICTED: similar to cuticular protein 78, RR-1 family (AGAP009876-PA) [Tribolium castaneum] >gi|270006760|gb|EFA03208.1| hypothetical protein TcasGA2_TC013128 [Tribolium castaneum]
Locus_C893690	5.21173	0.0840462	3.4091	0.0175137	3.53534	1	2.79134	0.23144	0	1	2.69044	0.497445	0	1	1.8073	1	NP_001120783	gi|187937187|ref|NP_001120783.1|uncharacterized protein LOC662961 [Tribolium castaneum] >gi|186939599|dbj|BAG30999.1| juvenile hormone acid O-methyltransferase [Tribolium castaneum] >gi|270006469|gb|EFA02917.1| juvenile hormone acid methyltransferase [Tribolium castaneum]
Locus_C893732	-0.606284	0.67003	-1.30651	0.0120469	-0.501772	1	-1.21915	0.0406401	0.0706465	1	-0.459807	1	0.0764202	1	-0.304361	1	XP_001808961	gi|189235208|ref|XP_001808961.1|PREDICTED: similar to BTB (POZ) domain-containing protein 2 like [Tribolium castaneum] >gi|270003755|gb|EFA00203.1| hypothetical protein TcasGA2_TC003028 [Tribolium castaneum]
Locus_C893740	1.85052	0.000840334	1.65503	0.00176361	0.085897	1	1.71059	0.005597	1.06108	0.436227	0.132201	1	0.644071	1	0.904663	0.739935	XP_001809188	gi|189241964|ref|XP_001809188.1|PREDICTED: similar to AGAP000521-PA [Tribolium castaneum]
Locus_C894136	-0.0650088	1	-1.58559	0.000801431	-0.154466	1	0.269323	1	-0.237616	1	-0.640872	1	-0.146948	1	0.158328	1	EFA01440	gi|270004992|gb|EFA01440.1|hypothetical protein TcasGA2_TC030701 [Tribolium castaneum]
Locus_C894382	0.0667775	1	-1.14291	0.038446	0.11351	1	0.010489	1	-0.930834	0.428382	-0.912813	0.449025	-0.0607462	1	-0.123357	1	XP_001655465	gi|157129705|ref|XP_001655465.1|glutamate receptor, ionotropic kainate 1, 2, 3 (glur5, glur6, glur7) [Aedes aegypti] >gi|108882066|gb|EAT46291.1| AAEL002538-PA [Aedes aegypti]
Locus_C894552	0.0908366	1	0.135685	1	3.07018	0.0167227	-0.388469	1	0.858506	1	0.00572662	1	0.847947	1	-2.17945	0.324348	XP_966728	gi|91082779|ref|XP_966728.1|PREDICTED: similar to takeout like protein [Tribolium castaneum]
Locus_C894688	1.58819	0.00124721	1.24242	0.016545	0.627781	1	0.276309	1	0.570258	0.936802	-0.320845	1	0.230161	1	-0.402836	1	XP_975208	gi|91091038|ref|XP_975208.1|PREDICTED: similar to AGAP011571-PA [Tribolium castaneum] >gi|270013164|gb|EFA09612.1| hypothetical protein TcasGA2_TC011733 [Tribolium castaneum]
Locus_C894694	-2.26324	2.92573e-07	-0.251354	1	-1.14211	0.191556	-0.0151158	1	0.128876	1	-0.699093	0.937338	-2.17141	5.9139e-06	0.136761	1	ADO60615	gi|309253223|gb|ADO60615.1|ATP synthase F0 subunit 6 (mitochondrion) [Omonadus floralis]
Locus_C894852	1.90436	5.41594e-05	1.13938	0.0421025	1.70928	0.0061154	1.1922	0.0674696	0.369948	1	0.0503351	1	0.839057	0.782973	0.630662	1	XP_971717	gi|189241870|ref|XP_971717.2|PREDICTED: similar to saccharopine dehydrogenase [Tribolium castaneum]
Locus_C894882	2.19165	0.000722565	1.90853	0.000267289	0.214988	1	1.53335	0.0234502	1.7002	0.100498	0.67268	1	0.813386	1	0.54283	1	EFA11902	gi|270015454|gb|EFA11902.1|hypothetical protein TcasGA2_TC004059 [Tribolium castaneum]
Locus_C895044	-0.693371	0.642948	-0.373822	0.996097	-0.655693	1	-1.4497	0.0290078	-0.843999	0.765934	-0.494674	1	-0.724108	1	-0.484039	1	XP_001807530	gi|189233807|ref|XP_001807530.1|PREDICTED: similar to voltage-gated calcium channel alpha 1 subunit [Tribolium castaneum]
Locus_C895200	-1.54298	0.00692091	-1.2689	0.0290394	-0.763295	1	-0.00425805	1	-0.34174	1	0.315693	1	-0.134019	1	0.186306	1	XP_969778	gi|189237621|ref|XP_969778.2|PREDICTED: similar to CTP:phosphocholine cytidylyltransferase 1 CG1049-PA [Tribolium castaneum]
Locus_C895236	0.0680178	1	-1.20402	0.0218508	-0.394736	1	-0.251472	1	0.271412	1	-0.8132	0.603047	-0.206921	1	-0.381676	1	XP_970849	gi|189235978|ref|XP_970849.2|PREDICTED: similar to CG32030 CG32030-PA [Tribolium castaneum]
Locus_C895662	0	1	4.78473	0.0457493	-2.74614	1	5.55171	0.00734577	3.42725	0.936802	2.78611	1	1.32283	1	2.1339	1	EFA10641	gi|270014193|gb|EFA10641.1|hypothetical protein TcasGA2_TC016278 [Tribolium castaneum]
Locus_C895814	2.93625	1.18019e-11	2.43677	1.86542e-08	1.66	0.00244575	2.16284	1.74657e-06	0.237598	1	-0.592513	1	0.482091	1	-1.40809	0.0076821	AGI05202	gi|471180503|gb|AGI05202.1|odorant-binding protein 3 [Osmia cornuta]
Locus_C895832	0.36823	0.86874	1.46806	0.00235423	0.250755	1	1.21594	0.0374494	1.33597	0.0493278	0.908232	0.447817	1.07543	0.205568	1.21563	0.0412692	EEZ99536	gi|270003089|gb|EEZ99536.1|hypothetical protein TcasGA2_TC000118 [Tribolium castaneum]
Locus_C896046	-0.340775	0.938115	-0.955014	0.273377	0.30273	1	-1.61191	0.0271929	0.468452	1	-0.378435	1	0.262647	1	-0.691826	1	ENN76672	gi|478256487|gb|ENN76672.1|hypothetical protein YQE_06851, partial [Dendroctonus ponderosae]
Locus_C896122	-0.0129653	1	-1.15327	0.032241	-0.0877331	1	-0.34816	1	-0.471857	1	-0.605557	1	0.234355	1	-0.393771	1	XP_971793	gi|91080015|ref|XP_971793.1|PREDICTED: similar to zormin CG33484-PD [Tribolium castaneum]
Locus_C896214	-3.28996	2.95918e-14	-2.71568	2.67063e-10	-1.92492	0.00071006	-6.65095	3.3873e-40	-1.98688	8.86326e-05	-0.557886	1	-2.58281	1.12637e-06	-5.50707	5.64347e-31	XP_971398	gi|91082677|ref|XP_971398.1|PREDICTED: similar to vitellogenin [Tribolium castaneum] >gi|270014977|gb|EFA11425.1| hypothetical protein TcasGA2_TC013602 [Tribolium castaneum]
Locus_C896282	-0.645809	0.759576	-1.44115	0.013448	0.333389	1	1.09923	0.186572	0.639769	0.973388	-1.07489	0.377278	0.577559	1	0.948983	0.509762	NP_001039289	gi|113951719|ref|NP_001039289.1|chemosensory protein 7 precursor [Tribolium castaneum] >gi|112031740|gb|ABH88180.1| chemosensory protein 7 [Tribolium castaneum] >gi|270011118|gb|EFA07566.1| chemosensory protein 12 [Tribolium castaneum]
Locus_C896468	-0.0812017	1	-1.22359	0.019183	-0.27993	1	-0.390732	1	0.246502	1	-0.202677	1	0.065645	1	0.0791422	1	EFA08463	gi|270012015|gb|EFA08463.1|hypothetical protein TcasGA2_TC006112 [Tribolium castaneum]
Locus_C896710	-0.457407	0.800962	-1.47096	0.00270707	-0.244979	1	0.270601	1	-0.846092	0.537864	-0.632764	1	-0.315243	1	0.204566	1	XP_971849	gi|189235987|ref|XP_971849.2|PREDICTED: similar to BMKETTIN [Tribolium castaneum]
Locus_C896776	-0.577788	0.67003	-1.28325	0.0130072	-0.568858	1	-0.252185	1	-0.645258	0.854758	-0.168278	1	0.147927	1	0.0432607	1	EFA04189	gi|270007741|gb|EFA04189.1|hypothetical protein TcasGA2_TC014438 [Tribolium castaneum]
Locus_C896944	0.0191694	1	-1.16288	0.0297121	-0.104472	1	0.00955701	1	-0.123252	1	-0.587211	1	-0.35432	1	-0.0642173	1	EFA01440	gi|270004992|gb|EFA01440.1|hypothetical protein TcasGA2_TC030701 [Tribolium castaneum]
Locus_C897366	0.373642	0.85871	-1.14842	0.0329584	0.016104	1	-0.27417	1	-0.0625932	1	-0.884345	0.474365	-0.327259	1	-0.408858	1	XP_974688	gi|91090968|ref|XP_974688.1|PREDICTED: similar to myosin light chain [Tribolium castaneum] >gi|270013196|gb|EFA09644.1| hypothetical protein TcasGA2_TC011769 [Tribolium castaneum]
Locus_C897414	0	1	-2.46554	0.000153306	0	1	7.58086	3.55897e-09	0	1	-0.836463	1	2.64656	1	2.1339	1	CAA32198	gi|1030731|emb|CAA32198.1|polyprotein [Drosophila melanogaster]
Locus_C897452	5.0161	0.125924	5.25109	0.0109054	4.08315	1	3.64285	0.500207	2.55321	1	2.78611	1	0	1	2.95428	1	NP_001166083	gi|289329912|ref|NP_001166083.1|serine protease 48 precursor [Nasonia vitripennis]
Locus_C897770	0	1	4.22052	0.000253114	-0.979117	1	5.86243	0.00181905	3.41655	0.936802	-0.372588	1	-0.109745	1	0	1	XP_564957	gi|158285959|ref|XP_564957.3|AGAP007264-PA [Anopheles gambiae str. PEST] >gi|157020240|gb|EAL41836.3| AGAP007264-PA [Anopheles gambiae str. PEST]
Locus_C897866	0.635383	0.905948	3.95331	2.26368e-05	1.72062	1	2.71457	2.52235e-06	-1.57824	0.905903	3.42262	0.00492893	-0.653907	1	-1.95648	0.179182	ENN70429	gi|478249922|gb|ENN70429.1|hypothetical protein YQE_12934, partial [Dendroctonus ponderosae]
Locus_C897986	2.21933	0.000236949	2.65428	4.20127e-06	1.87798	0.275261	0.211741	1	-0.398196	1	1.22905	0.52188	0.776612	1	-1.08622	0.792652	EFN89579	gi|307214629|gb|EFN89579.1|60S ribosomal protein L17 [Harpegnathos saltator]
Locus_C898212	-4.02218	4.62234e-11	-1.88812	0.0167657	-1.9466	0.409035	-0.250136	1	-0.733651	0.854758	-0.34679	1	-0.264863	1	0.162071	1	ACD76745	gi|189099006|gb|ACD76745.1|female neotenic-specific protein 6 [Cryptotermes secundus]
Locus_C898814	-2.64362	5.34313e-06	-1.3054	0.132346	0.408256	1	-1.41101	0.261422	-2.69714	3.52666e-05	-0.799964	1	-1.49431	0.61738	-0.0115904	1	AAR84629	gi|40362719|gb|AAR84629.1|putative alcohol dehydrogenase [Gryllotalpa orientalis]
Locus_C898912	1.03562	0.126487	1.10973	0.048316	0.977498	0.65527	0.67174	0.624347	0.291207	1	-0.0836056	1	0.37182	1	0.0648309	1	EHJ72652	gi|357620483|gb|EHJ72652.1|hypothetical protein KGM_06460 [Danaus plexippus]
Locus_C899266	-7.74451	6.93485e-09	-1.51412	0.0497999	0.6078	1	-0.385339	1	-3.38619	0.000640999	-3.07178	0.000162376	-0.750173	1	-1.6553	0.404576	AEE62625	gi|332374968|gb|AEE62625.1|unknown [Dendroctonus ponderosae] >gi|478257251|gb|ENN77414.1| hypothetical protein YQE_06239, partial [Dendroctonus ponderosae]
Locus_C899628	-0.893791	0.226256	-1.13085	0.0390151	-0.234361	1	-0.70179	0.572072	-0.306691	1	-0.063085	1	-0.361344	1	-0.250154	1	EFA10280	gi|270013832|gb|EFA10280.1|hypothetical protein TcasGA2_TC012484 [Tribolium castaneum]
Locus_C899762	0.0440626	1	-1.45798	0.00269546	-0.339021	1	-0.51689	0.848606	0.330505	1	-0.663906	1	-0.08469	1	-0.236943	1	EFA07696	gi|270011248|gb|EFA07696.1|hypothetical protein TcasGA2_TC002172 [Tribolium castaneum]
Locus_C900240	0.382583	0.937668	-1.53174	0.0330811	1.19078	0.369793	-1.08766	0.313715	0.269404	1	-0.510471	1	0.0820956	1	0.0396691	1	APGK01020323	gi|462386192|gb|APGK01020323.1|Dendroctonus ponderosae Seq01020333, whole genome shotgun sequence
Locus_C900476	4.51166	6.90363e-24	3.96066	3.18893e-19	1.47775	0.0212049	1.2717	0.0289664	1.22327	0.106702	-0.300524	1	0.792298	0.759175	0.471871	1	XP_966954	gi|189239647|ref|XP_966954.2|PREDICTED: similar to putative alcohol dehydrogenase [Tribolium castaneum] >gi|270009427|gb|EFA05875.1| hypothetical protein TcasGA2_TC008684 [Tribolium castaneum]
Locus_C900500	0.0833532	1	-1.34363	0.00740249	-0.0564325	1	0.301215	1	-0.457118	1	-0.614383	1	-0.109531	1	0.391471	1	XP_971849	gi|189235987|ref|XP_971849.2|PREDICTED: similar to BMKETTIN [Tribolium castaneum]
Locus_C900534	-1.16888	0.067376	-1.47098	0.00280266	-0.35515	1	-0.250339	1	-1.502	0.0252461	-0.510619	1	0.21639	1	0.0458408	1	EFZ18693	gi|322796117|gb|EFZ18693.1|hypothetical protein SINV_02349 [Solenopsis invicta]
Locus_C900942	0.995005	0.6938	3.65151	9.66009e-11	0.235213	1	2.11087	0.000824656	1.14034	0.854758	1.70007	0.117731	0.0885183	1	0.602628	1	EFA05977	gi|270009529|gb|EFA05977.1|hypothetical protein TcasGA2_TC008803 [Tribolium castaneum]
Locus_C901226	-2.72967	0.793416	-1.31508	0.996097	-1.18996	0.794004	-3.46942	3.26438e-06	1.61348	1	-3.20778	1	-0.12497	1	-0.15681	1	XP_967435	gi|91087465|ref|XP_967435.1|PREDICTED: similar to conserved hypothetical protein [Tribolium castaneum] >gi|270010660|gb|EFA07108.1| hypothetical protein TcasGA2_TC010098 [Tribolium castaneum]
Locus_C902052	0.937722	0.178812	1.17034	0.0280141	-0.3474	1	-0.219302	1	0.0650757	1	-0.286963	1	0.584165	1	-0.473025	1	EFA03647	gi|270007199|gb|EFA03647.1|hypothetical protein TcasGA2_TC013741 [Tribolium castaneum]
Locus_C902370	0.0839784	1	-1.34028	0.00742498	-0.0285823	1	0.159956	1	-0.0479955	1	-0.475408	1	-0.157449	1	0.298864	1	EFA10673	gi|270014225|gb|EFA10673.1|muscle-specific protein 300 [Tribolium castaneum]
Locus_C902486	1.25466	0.0349677	1.99175	1.164e-05	0.918335	0.784674	1.62236	0.00130851	0.157066	1	0.417169	1	0.351783	1	-0.100017	1	ENN70428	gi|478249921|gb|ENN70428.1|hypothetical protein YQE_12933, partial [Dendroctonus ponderosae]
Locus_C902500	0.169601	1	-1.62931	0.000483831	0.158049	1	-0.435664	0.954291	0.141867	1	-0.899321	0.454409	-0.0785492	1	-0.156476	1	EFN80689	gi|307200527|gb|EFN80689.1|Muscle M-line assembly protein unc-89 [Harpegnathos saltator]
Locus_C902518	-0.0223765	1	-1.33539	0.00763198	-0.17683	1	-0.551991	0.809509	0.201589	1	-0.539531	1	-0.126642	1	-0.356319	1	EFA07696	gi|270011248|gb|EFA07696.1|hypothetical protein TcasGA2_TC002172 [Tribolium castaneum]
Locus_C903046	-0.169426	1	-1.04328	0.0723029	-0.169323	1	-1.21362	0.0396512	-0.375585	1	-0.403127	1	-0.0523143	1	-0.427378	1	EEZ99434	gi|270002987|gb|EEZ99434.1|hypothetical protein TcasGA2_TC030600 [Tribolium castaneum]
Locus_C903126	-1.7211	0.000273373	-0.82361	0.240896	-0.281204	1	-0.87023	0.29599	-1.11627	0.162127	-0.112361	1	-0.863309	0.543453	-0.573075	1	XP_975685	gi|91087441|ref|XP_975685.1|PREDICTED: similar to 13 kDa hemolymph protein a [Tribolium castaneum] >gi|270010982|gb|EFA07430.1| odorant binding protein (subfamily minus-C) C04 [Tribolium castaneum]
Locus_C903384	2.48693	0.156662	0.354093	1	-0.198872	1	-2.24337	0.0289664	2.3802	0.424043	0.470541	1	-0.399388	1	-1.83499	0.166855	EFA09839	gi|270013391|gb|EFA09839.1|hypothetical protein TcasGA2_TC011986 [Tribolium castaneum]
Locus_C903914	-0.884161	0.816827	4.99972	5.82948e-10	1.13653	1	2.49797	0.00163191	0.222335	1	3.69509	0.00097624	0.713889	1	1.02478	1	XP_001599867	gi|156553608|ref|XP_001599867.1|PREDICTED: elongation of very long chain fatty acids protein 7-like [Nasonia vitripennis]
Locus_C904012	0.404003	0.843055	1.83735	4.68811e-05	0.628862	1	1.46308	0.0046711	1.36342	0.0384537	1.35771	0.0246376	1.58851	0.00379133	1.48187	0.00355191	EFN66967	gi|307178159|gb|EFN66967.1|Arrestin-like protein [Camponotus floridanus]
Locus_C904062	0.41405	0.843055	-1.22177	0.0188324	0.109845	1	-0.608838	0.697432	-0.170588	1	-0.931891	0.402889	-0.174034	1	-0.44708	1	XP_967045	gi|189237763|ref|XP_967045.2|PREDICTED: similar to CG30084 CG30084-PF [Tribolium castaneum]
Locus_C904094	0.352285	0.947992	-0.741946	0.614661	-0.819623	1	-1.57046	0.0300645	0.632387	1	-0.951765	0.799919	-0.740446	1	-0.627617	1	AEE61671	gi|332373060|gb|AEE61671.1|unknown [Dendroctonus ponderosae]
Locus_C904170	0.0916061	1	2.80288	0.00641467	4.48131	0.909175	1.3302	0.595373	-0.74591	1	1.458	1	4.46132	0.61738	0.325693	1	ERL92496	gi|546682573|gb|ERL92496.1|hypothetical protein D910_09809 [Dendroctonus ponderosae]
Locus_C904340	-0.049981	1	-1.34309	0.00711793	-0.312361	1	-0.250903	1	-0.206934	1	-0.811939	0.607897	-0.0990452	1	-0.308599	1	EFA01062	gi|270004614|gb|EFA01062.1|hypothetical protein TcasGA2_TC003980 [Tribolium castaneum]
Locus_C904384	0.280722	0.99061	-1.08222	0.105637	-0.633768	1	-1.82338	0.0130664	1.25609	0.39032	-0.0544548	1	0.634628	1	0.401691	1	EEZ99345	gi|270002898|gb|EEZ99345.1|serine protease P56 [Tribolium castaneum]
Locus_C904388	0.0339223	1	-1.32934	0.00771559	-0.157842	1	-0.425759	0.972341	-0.228441	1	-0.804459	0.629028	-0.432488	1	-0.447563	1	XP_975988	gi|91082223|ref|XP_975988.1|PREDICTED: similar to Limpet CG32171-PD isoform 3 [Tribolium castaneum]
Locus_C904486	0.227162	1	2.16561	0.00732597	-2.48228	1	-0.990148	0.560221	-0.609656	1	0.189434	1	-1.07467	1	-0.198477	1	EFZ14963	gi|322789805|gb|EFZ14963.1|hypothetical protein SINV_04735 [Solenopsis invicta]
Locus_C904578	-1.02205	0.119035	-1.30268	0.0098028	-0.7045	1	-1.47906	0.00412251	-0.244212	1	0.261825	1	-0.12353	1	0.157358	1	EEZ98981	gi|270002534|gb|EEZ98981.1|hypothetical protein TcasGA2_TC004842 [Tribolium castaneum]
Locus_C904816	2.19429	0.00231672	1.72606	0.00411409	1.20275	0.651635	1.85817	0.00154639	2.24978	0.0080044	0.270481	1	0.984796	0.779825	0.732808	1	XP_973858	gi|91086601|ref|XP_973858.1|PREDICTED: similar to trypsin-like serine proteinase [Tribolium castaneum] >gi|270011145|gb|EFA07593.1| serine protease P98 [Tribolium castaneum]
Locus_C905366	-1.54703	0.77376	5.05828	0.0211342	-1.52543	1	2.04086	0.687677	-0.907491	1	3.67833	0.799919	-4.18138	0.782973	2.03565	1	XP_969913	gi|91084243|ref|XP_969913.1|PREDICTED: similar to CG14280 CG14280-PA [Tribolium castaneum]
Locus_C905862	0.299761	0.932054	-1.20295	0.021576	0.0275663	1	-0.560199	0.792049	-0.525388	0.98448	-0.911917	0.446993	-0.47042	1	-0.55699	1	AEE62891	gi|332375500|gb|AEE62891.1|unknown [Dendroctonus ponderosae]
Locus_C905880	-7.78309	4.53949e-09	1.05038	0.200729	1.61373	0.204548	1.01549	0.326324	0.445504	1	0.830626	1	1.69209	0.10387	0.0599922	1	XP_974737	gi|91087737|ref|XP_974737.1|PREDICTED: similar to adenylate kinase 7 [Tribolium castaneum] >gi|270009399|gb|EFA05847.1| hypothetical protein TcasGA2_TC008636 [Tribolium castaneum]
Locus_C906122	-0.476921	0.793416	-1.28744	0.0110126	-0.147173	1	-0.707588	0.552398	-0.15864	1	-0.434946	1	-0.158029	1	-0.369735	1	XP_970292	gi|189241537|ref|XP_970292.2|PREDICTED: similar to GA13696-PA [Tribolium castaneum]
Locus_C906234	1.42357	0.030602	0.538343	0.860976	0.42381	1	0.205737	1	0.918671	0.642697	0.327155	1	0.374569	1	-0.526726	1	ENN78683	gi|478258633|gb|ENN78683.1|hypothetical protein YQE_04855, partial [Dendroctonus ponderosae] >gi|546685789|gb|ERL95238.1| hypothetical protein D910_12505 [Dendroctonus ponderosae]
Locus_C906358	-0.456087	0.802763	-1.23617	0.0172304	-0.280243	1	-0.354163	1	-1.01286	0.289484	-0.612421	1	0.0175149	1	-0.106657	1	XP_003701507	gi|383851977|ref|XP_003701507.1|PREDICTED: ryanodine receptor 44F-like [Megachile rotundata]
Locus_C906362	0.186485	1	3.37831	1.43313e-09	0.348523	1	2.49034	0.000430581	-0.0131071	1	0.0251542	1	-0.770188	1	0.371215	1	XP_972269	gi|91081383|ref|XP_972269.1|PREDICTED: similar to Leucine rich repeat containing 15 [Tribolium castaneum] >gi|270006117|gb|EFA02565.1| hypothetical protein TcasGA2_TC008275 [Tribolium castaneum]
Locus_C906518	1.13055	0.0599979	0.424531	0.894228	0.89133	0.730849	1.43691	0.00589674	0.735835	0.711375	-0.146801	1	0.314114	1	-0.0837456	1	XP_975612	gi|91087349|ref|XP_975612.1|PREDICTED: similar to GA15247-PA [Tribolium castaneum] >gi|270010613|gb|EFA07061.1| hypothetical protein TcasGA2_TC010038 [Tribolium castaneum]
Locus_C906608	-4.5396	8.96772e-09	-3.3011	9.46811e-11	0.72946	1	-0.707951	0.724615	-0.963783	0.690297	-0.130981	1	0.323604	1	0.0371482	1	XP_971428	gi|91092352|ref|XP_971428.1|PREDICTED: similar to CG7675 CG7675-PB [Tribolium castaneum]
Locus_C906756	1.31034	0.116062	2.39302	2.8347e-06	1.02762	0.807832	1.20874	0.0958139	1.02004	0.633652	0.339486	1	0.79301	1	0.111693	1	NP_001139461	gi|225543695|ref|NP_001139461.1|phospholipase A2C [Tribolium castaneum] >gi|224383701|gb|ACN42749.1| phospholipase A2C [Tribolium castaneum] >gi|270006982|gb|EFA03430.1| hypothetical protein TcasGA2_TC013419 [Tribolium castaneum]
Locus_C906912	1.39353	0.00775021	0.15892	1	1.01853	0.413005	1.42172	0.00684804	0.523239	0.99559	-0.0469026	1	0.624004	1	0.133005	1	EFA07060	gi|270010612|gb|EFA07060.1|hypothetical protein TcasGA2_TC010037 [Tribolium castaneum]
Locus_C906940	-0.132997	1	-1.77143	0.000103614	-0.233577	1	-1.02903	0.12667	-0.619239	0.872945	-1.0198	0.255585	-0.463839	1	-0.528384	1	AEE63197	gi|332376114|gb|AEE63197.1|unknown [Dendroctonus ponderosae]
Locus_C906952	0.834237	0.538674	0.792234	0.414222	0.794629	1	1.80238	0.00177952	-0.163317	1	0.00147486	1	-0.676886	1	0.374827	1	XP_970441	gi|91081919|ref|XP_970441.1|PREDICTED: similar to CG2016 CG2016-PB [Tribolium castaneum]
Locus_C907036	-0.275525	0.938085	-1.63112	0.000481095	-0.1408	1	-0.869356	0.298856	-0.159109	1	-0.632155	1	-0.25763	1	-0.480006	1	XP_968574	gi|91094571|ref|XP_968574.1|PREDICTED: similar to IP15312p [Tribolium castaneum]
Locus_C907438	2.48205	0.405203	0.55207	1	0.685847	1	6.07068	0.00063409	2.40308	0.763028	-1.30733	1	0.854282	1	4.62849	0.174784	EEZ98920	gi|270002473|gb|EEZ98920.1|hypothetical protein TcasGA2_TC004539 [Tribolium castaneum]
Locus_C907534	-0.293488	0.936981	-1.29134	0.0107988	-0.393615	1	-0.639638	0.656566	-0.54468	0.969518	-0.709694	0.903639	-0.180955	1	-0.279405	1	AAD01424	gi|4102117|gb|AAD01424.1|ryanodine receptor [Heliothis virescens]
Locus_C907684	-0.177753	0.997188	-1.27008	0.0126732	-0.175591	1	-0.118272	1	-0.223478	1	-0.695918	0.947573	-0.298714	1	-0.159873	1	XP_971040	gi|91086497|ref|XP_971040.1|PREDICTED: similar to transmembrane protein 38A [Tribolium castaneum] >gi|270009804|gb|EFA06252.1| hypothetical protein TcasGA2_TC009110 [Tribolium castaneum]
Locus_C907708	2.01048	0.115721	0.951825	0.55033	1.68069	0.581979	1.93487	0.0157648	2.17375	0.159301	0.142361	1	-0.117626	1	0.409066	1	ENN74167	gi|478253875|gb|ENN74167.1|hypothetical protein YQE_09140, partial [Dendroctonus ponderosae]
Locus_C907744	0.625777	0.656851	1.01036	0.127339	-0.185382	1	1.54824	0.00550973	0.818689	0.65628	0.647035	1	0.0483642	1	0.411334	1	XP_975522	gi|91087251|ref|XP_975522.1|PREDICTED: similar to Gadd45 CG11086-PA [Tribolium castaneum] >gi|270009553|gb|EFA06001.1| hypothetical protein TcasGA2_TC008827 [Tribolium castaneum]
Locus_C907944	-0.149579	1	-1.17577	0.0272002	-0.259958	1	-0.475281	0.89158	-0.358938	1	-0.648001	1	-0.351774	1	-0.225832	1	AAD01425	gi|4102119|gb|AAD01425.1|ryanodine receptor [Heliothis virescens]
Locus_C908120	1.64912	0.143326	-0.267976	1	0.968739	1	1.68609	0.0130664	1.23607	0.770982	-0.400421	1	0.719513	1	0.75635	1	XP_971718	gi|91092924|ref|XP_971718.1|PREDICTED: similar to AGAP011539-PA [Tribolium castaneum] >gi|270003101|gb|EEZ99548.1| hypothetical protein TcasGA2_TC000130 [Tribolium castaneum]
Locus_C908194	-0.841728	0.27988	-1.3894	0.00457813	-0.444143	1	-1.43989	0.00574044	-0.0767343	1	0.272248	1	-0.0793543	1	0.107999	1	EEZ98981	gi|270002534|gb|EEZ98981.1|hypothetical protein TcasGA2_TC004842 [Tribolium castaneum]
Locus_C908212	2.823	6.85855e-07	4.11025	1.52237e-14	3.79418	7.38728e-11	2.4165	6.36269e-05	1.62034	0.123949	-0.13022	1	-0.014555	1	-0.977483	1	XP_971346	gi|91085361|ref|XP_971346.1|PREDICTED: similar to putative carboxypeptidase A-like [Tribolium castaneum] >gi|270009301|gb|EFA05749.1| hypothetical protein TcasGA2_TC015782 [Tribolium castaneum]
Locus_C908290	0.123121	1	-1.36569	0.00566342	-0.202302	1	-0.316746	1	0.0557691	1	-0.551725	1	-0.358626	1	-0.274128	1	XP_967871	gi|91081471|ref|XP_967871.1|PREDICTED: similar to muscle LIM protein isoform 1 [Tribolium castaneum]
Locus_C908342	3.95461	2.43098e-08	4.41173	3.07012e-11	2.81983	9.18655e-05	2.66379	0.000239206	2.70761	0.0169903	0.506097	1	-1.92402	0.714349	-0.843212	1	XP_001810647	gi|189240241|ref|XP_001810647.1|PREDICTED: similar to CG8560 CG8560-PA [Tribolium castaneum] >gi|270012801|gb|EFA09249.1| carboxypeptidase A [Tribolium castaneum]
Locus_C908516	0.882357	0.476915	-1.73993	0.0115858	0.0357266	1	-0.849063	0.525139	-0.344688	1	-0.87491	1	-0.48656	1	-0.975639	0.54883	EFA04589	gi|270008141|gb|EFA04589.1|hypothetical protein TcasGA2_TC013304 [Tribolium castaneum]
Locus_C908526	0.00990183	1	-1.2003	0.0220106	-0.140674	1	-0.664573	0.613336	-0.361611	1	-0.696942	0.945728	-0.418182	1	-0.317931	1	XP_001603571	gi|345493530|ref|XP_001603571.2|PREDICTED: calcium-transporting ATPase sarcoplasmic/endoplasmic reticulum type-like [Nasonia vitripennis]
Locus_C908534	-0.554338	0.708963	1.16034	0.0368229	0.953345	0.691294	0.960618	0.211226	0.631956	0.872945	0.501072	1	1.21569	0.11391	0.636144	1	EFA10581	gi|270014133|gb|EFA10581.1|hypothetical protein TcasGA2_TC012837 [Tribolium castaneum]
Locus_C908766	-2.52072	0.179476	-5.78265	0.000227082	-0.825426	1	-4.67696	0.0584313	-0.200084	1	-1.55671	0.797024	0.86341	1	-0.0315841	1	XP_001812159	gi|189233621|ref|XP_001812159.1|PREDICTED: similar to CG33003 CG33003-PA [Tribolium castaneum] >gi|270014610|gb|EFA11058.1| hypothetical protein TcasGA2_TC004652 [Tribolium castaneum]
Locus_C908802	0.571806	0.687172	0.877604	0.199098	-1.08559	0.34918	-1.52322	0.00372203	0.673385	0.827548	0.908732	0.458368	0.854264	0.596512	0.563534	1	ERL92171	gi|546682202|gb|ERL92171.1|hypothetical protein D910_09491 [Dendroctonus ponderosae]
Locus_C908958	0.608643	0.85143	0.403947	1	1.58851	0.420537	1.63018	0.0158286	1.76455	0.100867	1.19238	0.447817	1.24505	0.745965	1.21809	0.261193	EFA01688	gi|270005240|gb|EFA01688.1|hypothetical protein TcasGA2_TC007263 [Tribolium castaneum]
Locus_C909128	-3.06584	2.37517e-06	-2.85321	0.000549569	3.53856	1	0	1	-1.91522	0.0221339	3.06287	1.07807e-08	0	1	0	1	XP_003241518	gi|328701184|ref|XP_003241518.1|PREDICTED: hypothetical protein LOC100572758 [Acyrthosiphon pisum]
Locus_C909540	-5.51392	2.40446e-20	-2.3392	5.38173e-06	-0.537682	1	-0.87583	0.45799	-1.15809	0.200505	0.595281	1	0.754649	0.846104	0.986256	0.349705	ACH87766	gi|198409901|gb|ACH87766.1|putative fatty acyl-CoA synthetase [Nicrophorus vespillo]
Locus_C909574	-2.32424	1.19355e-07	-2.7875	8.45517e-11	-1.43121	0.0261623	-5.60042	8.63729e-34	-1.04267	0.232693	-0.612589	1	-1.80626	0.00065319	-4.70636	1.03282e-25	AAW19634	gi|56672230|gb|AAW19634.1|vitellogenin 2 [Nicrophorus orbicollis]
Locus_C909628	-0.180255	0.996056	-1.85284	4.14707e-05	0.119208	1	-0.422534	0.977889	-0.449179	1	-0.860678	0.538123	-0.099999	1	-0.119134	1	XP_971502	gi|189233817|ref|XP_971502.2|PREDICTED: similar to CG32019-PA [Tribolium castaneum]
Locus_C909658	-1.4908	0.126418	-0.458274	1	0.194912	1	-1.98216	0.0327955	-0.399233	1	0.146478	1	0.324804	1	-0.331002	1	XP_001810636	gi|189238574|ref|XP_001810636.1|PREDICTED: hypothetical protein [Tribolium castaneum] >gi|270008424|gb|EFA04872.1| hypothetical protein TcasGA2_TC014927 [Tribolium castaneum]
Locus_C909678	-1.04121	0.519796	-1.66479	0.0279135	0	1	-1.37381	0.952971	-0.842168	0.964778	0.762074	1	2.64435	1	-4.12642	0.356258	EFA11608	gi|270015160|gb|EFA11608.1|hypothetical protein TcasGA2_TC014211 [Tribolium castaneum]
Locus_C909762	-3.10335	7.02364e-13	-2.42737	2.02235e-08	-1.91871	0.000197547	-7.03304	2.22533e-45	-1.77679	0.000896825	-0.651279	1	-2.39102	8.69566e-07	-5.72077	5.34603e-34	ERL95541	gi|546686155|gb|ERL95541.1|hypothetical protein D910_12802, partial [Dendroctonus ponderosae]
Locus_C909800	0.0422213	1	2.07859	2.55952e-06	0.693522	1	1.67223	0.000573426	1.01215	0.268227	1.20036	0.0813038	2.07845	1.68947e-05	1.53456	0.00205418	NP_001155991	gi|242117921|ref|NP_001155991.1|rhodopsin 1/6-like [Tribolium castaneum] >gi|270007219|gb|EFA03667.1| hypothetical protein TcasGA2_TC013765 [Tribolium castaneum]
Locus_C910146	3.13651	0.0129197	2.68453	0.0423763	0.789207	1	0.46399	1	2.60291	0.263629	1.40989	1	1.32075	1	-0.277931	1	XP_966539	gi|91079608|ref|XP_966539.1|PREDICTED: similar to AGAP003781-PA [Tribolium castaneum] >gi|270003385|gb|EEZ99832.1| hypothetical protein TcasGA2_TC002613 [Tribolium castaneum]
Locus_C910232	0.2289	0.987908	1.43609	0.0129898	0.126296	1	1.25763	0.0782483	0.493581	1	0.618061	1	0.429272	1	0.858677	0.717659	XP_004518543	gi|498928997|ref|XP_004518543.1|PREDICTED: UDP-glucuronosyltransferase 2B4-like [Ceratitis capitata]
Locus_C910246	0.548035	0.816827	1.08853	0.129863	0.334309	1	1.49427	0.0152651	1.17941	0.322644	0.161308	1	0.0115308	1	0.880445	0.639178	ENN75740	gi|478255523|gb|ENN75740.1|hypothetical protein YQE_07700, partial [Dendroctonus ponderosae] >gi|546675929|gb|ERL87029.1| hypothetical protein D910_04431 [Dendroctonus ponderosae]
Locus_C910314	2.02291	7.90583e-06	1.61783	0.000536896	1.50342	0.0112454	2.58755	3.55897e-09	0.708162	0.765934	0.511803	1	0.26285	1	0.511347	1	XP_973433	gi|91086977|ref|XP_973433.1|PREDICTED: similar to Kynurenine/alpha-aminoadipate aminotransferase mitochondrial precursor (KAT/AadAT) (Kynurenine--oxoglutarate transaminase II) (Kynurenine aminotransferase II) (Kynurenine--oxoglutarate aminotransferase II) (2-aminoadipate transaminase) ( [Tribolium castaneum] >gi|270009641|gb|EFA06089.1| hypothetical protein TcasGA2_TC008927 [Tribolium castaneum]
Locus_C910360	0.38133	0.85143	-1.33106	0.00757766	-0.0168634	1	-0.36509	1	-0.213889	1	-0.968282	0.344514	-0.226558	1	-0.323029	1	XP_976237	gi|91076896|ref|XP_976237.1|PREDICTED: similar to upheld CG7107-PG isoform 8 [Tribolium castaneum]
Locus_C910382	2.46012	0.843055	-1.91194	0.336266	2.38783	0.721089	-2.46974	0.0136665	0	1	-1.39554	1	1.60507	1	0.511577	1	XP_968628	gi|91091100|ref|XP_968628.1|PREDICTED: similar to AGAP006096-PA [Tribolium castaneum] >gi|270013146|gb|EFA09594.1| hypothetical protein TcasGA2_TC011712 [Tribolium castaneum]
Locus_C910520	-0.854934	0.95977	4.80261	0.0442874	-3.63507	1	1.82338	0.597402	-4.17155	0.642697	5.89973	0.00323585	-0.990719	1	1.40558	1	EFA04883	gi|270008435|gb|EFA04883.1|hypothetical protein TcasGA2_TC014944 [Tribolium castaneum]
Locus_C910814	0.589397	0.831367	1.52884	0.0238492	1.00296	1	0.53155	1	0.327789	1	0.279513	1	0.57031	1	0.567278	1	EFA04237	gi|270007789|gb|EFA04237.1|hypothetical protein TcasGA2_TC014490 [Tribolium castaneum]
Locus_C910868	0.667734	0.546073	1.2641	0.0174277	0.205282	1	1.5534	0.00308749	1.18528	0.14081	0.886324	0.538123	1.16806	0.143633	1.48652	0.00525889	XP_973858	gi|91086601|ref|XP_973858.1|PREDICTED: similar to trypsin-like serine proteinase [Tribolium castaneum] >gi|270011145|gb|EFA07593.1| serine protease P98 [Tribolium castaneum]
Locus_C910928	-0.418422	0.843055	-1.7636	0.000110266	-0.484593	1	-0.551306	0.809509	-0.637429	0.854758	-0.64452	1	-0.306223	1	-0.0196353	1	ACQ72823	gi|229472617|gb|ACQ72823.1|myosin heavy chain [Bombyx mandarina]
Locus_C910940	2.27103	2.45207e-06	2.39558	1.06686e-07	2.48661	0.000650235	2.62521	6.73928e-08	0.185722	1	0.60966	1	1.35018	0.518565	0.966915	0.468397	EFA04616	gi|270008168|gb|EFA04616.1|cytochrome P450-like protein [Tribolium castaneum]
Locus_C911024	-0.10278	1	-1.21101	0.0205604	-0.176285	1	-0.543519	0.819506	-0.452542	1	-0.484055	1	-0.32123	1	-0.0652338	1	XP_975074	gi|91076912|ref|XP_975074.1|PREDICTED: similar to lethal (2) 01289 CG9432-PB [Tribolium castaneum]
Locus_C911150	-1.24531	0.0350054	-1.46776	0.00272887	-0.771686	1	-0.409271	0.990153	-1.61207	0.00782988	-0.395258	1	-0.385408	1	-0.0407864	1	XP_002017776	gi|195153729|ref|XP_002017776.1|GL17126 [Drosophila persimilis] >gi|194113572|gb|EDW35615.1| GL17126 [Drosophila persimilis]
Locus_C911204	-4.72953	1.43768e-13	-6.60942	2.06023e-25	-0.640303	1	-1.66155	0.00290211	-0.41541	1	-0.174462	1	0.474455	1	0.838722	0.579791	NP_001164248	gi|282720995|ref|NP_001164248.1|cytochrome P450 9Z4 [Tribolium castaneum] >gi|270012794|gb|EFA09242.1| cytochrome P450 9Z4 [Tribolium castaneum]
Locus_C911252	-2.55547	4.25513e-09	-2.70636	3.05557e-10	-1.34108	0.0477667	-5.9976	1.39423e-37	-1.22142	0.0992408	-0.777698	0.710963	-2.12191	1.27113e-05	-5.05994	6.35473e-29	XP_971398	gi|91082677|ref|XP_971398.1|PREDICTED: similar to vitellogenin [Tribolium castaneum] >gi|270014977|gb|EFA11425.1| hypothetical protein TcasGA2_TC013602 [Tribolium castaneum]
Locus_C911280	1.10071	0.0720564	1.33826	0.00728057	0.379553	1	0.187585	1	0.424327	1	0.33996	1	0.87204	0.535579	-0.208164	1	XP_001814292	gi|189237983|ref|XP_001814292.1|PREDICTED: similar to Cuticular protein 67B CG3672-PA [Tribolium castaneum] >gi|270006655|gb|EFA03103.1| hypothetical protein TcasGA2_TC013013 [Tribolium castaneum]
Locus_C911306	-0.0957157	1	-1.10319	0.0456503	-0.114881	1	-0.390044	1	-0.37734	1	-0.630447	1	-0.130785	1	-0.481415	1	XP_971793	gi|91080015|ref|XP_971793.1|PREDICTED: similar to zormin CG33484-PD [Tribolium castaneum]
Locus_C911422	2.76965	7.54995e-10	1.04314	0.0882204	0.627576	1	2.08117	1.20383e-05	3.10882	2.32794e-11	1.10326	0.197092	2.51944	2.97987e-07	-0.541632	1	XP_971612	gi|91094839|ref|XP_971612.1|PREDICTED: similar to pheromone-degrading enzyme [Tribolium castaneum] >gi|270008087|gb|EFA04535.1| cytochrome P450-like protein [Tribolium castaneum]
Locus_C911560	-0.453034	0.843055	-0.998289	0.173908	-1.28183	0.121589	-2.59472	3.51576e-08	-0.0957193	1	-0.963072	0.550084	-1.11931	0.205568	-0.787893	0.655386	XP_969277	gi|91089031|ref|XP_969277.1|PREDICTED: similar to runt CG1849-PA [Tribolium castaneum] >gi|270012809|gb|EFA09257.1| runt [Tribolium castaneum]
Locus_C911672	-0.378003	0.858029	-1.65358	0.00040927	-0.0074885	1	0.268378	1	-0.777724	0.642697	-0.625196	1	-0.232684	1	0.252709	1	XP_971849	gi|189235987|ref|XP_971849.2|PREDICTED: similar to BMKETTIN [Tribolium castaneum]
Locus_C911696	-1.21802	0.034361	-1.44132	0.00307864	-0.819571	0.909175	-0.482564	0.882422	-1.72869	0.00152838	-0.578199	1	-0.190033	1	-0.121696	1	EEZ99829	gi|270003382|gb|EEZ99829.1|hypothetical protein TcasGA2_TC002610 [Tribolium castaneum]
Locus_C911876	0.0100402	1	-1.26141	0.0144991	-0.216639	1	-0.675857	0.597402	0.192306	1	-0.594179	1	0.032235	1	-0.408887	1	EFA07431	gi|270010983|gb|EFA07431.1|cactin [Tribolium castaneum]
Locus_C911890	4.01018	8.73793e-13	3.05968	2.6096e-06	2.94708	0.131942	5.73994	3.87617e-10	1.1291	0.763028	-1.58814	1	1.78482	1	2.26167	0.90469	BAE95691	gi|108755454|dbj|BAE95691.1|hypothetical protein [Tenebrio molitor]
Locus_C912026	-0.022834	1	-1.3225	0.00813241	-0.147571	1	-0.309599	1	-0.26016	1	-0.906211	0.447817	-0.479251	1	-0.275198	1	XP_966495	gi|91078486|ref|XP_966495.1|PREDICTED: similar to Actin-87E isoform 1 [Tribolium castaneum] >gi|55783600|gb|AAV65298.1| actin [Apriona germari] >gi|270004020|gb|EFA00468.1| hypothetical protein TcasGA2_TC003326 [Tribolium castaneum] >gi|478259982|gb|ENN79784.1| hypothetical protein YQE_03840, partial [Dendroctonus ponderosae] >gi|546681531|gb|ERL91608.1| hypothetical protein D910_08938 [Dendrocto…
Locus_C912036	-0.310766	0.924029	-1.13128	0.038034	-0.294145	1	-0.317965	1	-0.810571	0.587925	-0.480068	1	0.0392992	1	-0.320238	1	EFA01442	gi|270004994|gb|EFA01442.1|hypothetical protein TcasGA2_TC030718 [Tribolium castaneum]
Locus_C912046	0.226712	0.964	-0.146553	1	0.263272	1	-1.21473	0.0449327	1.01918	0.276332	0.0220371	1	0.183908	1	-0.191161	1	XP_973868	gi|91095311|ref|XP_973868.1|PREDICTED: similar to reverse transcriptase homolog [Tribolium castaneum] >gi|270017183|gb|EFA13629.1| hypothetical protein TcasGA2_TC005274 [Tribolium castaneum]
Locus_C912054	4.51584	1.69342e-11	5.60935	6.04236e-16	6.37205	2.46373e-12	6.47245	3.11438e-26	0.459376	1	2.04257	0.458368	1.71194	1	0.965627	1	XP_002013433	gi|195144898|ref|XP_002013433.1|GL23410 [Drosophila persimilis] >gi|194102376|gb|EDW24419.1| GL23410 [Drosophila persimilis]
Locus_C912094	-0.248873	0.958197	-1.42094	0.00347499	-0.314044	1	-0.366051	1	-0.432891	1	-0.884653	0.474365	-0.4844	1	-0.430472	1	XP_970719	gi|91079989|ref|XP_970719.1|PREDICTED: similar to AGAP004877-PA [Tribolium castaneum]
Locus_C912104	-2.95259	8.44859e-12	-2.55477	3.03885e-09	-1.60801	0.00466921	-6.79702	3.97423e-44	-1.55191	0.00782988	-0.777287	0.710963	-2.11834	1.48899e-05	-5.67471	5.34603e-34	XP_971398	gi|91082677|ref|XP_971398.1|PREDICTED: similar to vitellogenin [Tribolium castaneum] >gi|270014977|gb|EFA11425.1| hypothetical protein TcasGA2_TC013602 [Tribolium castaneum]
Locus_C912214	-0.158326	1	-1.27905	0.0116753	-0.172741	1	-0.119192	1	-0.455113	1	-0.656592	1	-0.276188	1	-0.363593	1	EFA01440	gi|270004992|gb|EFA01440.1|hypothetical protein TcasGA2_TC030701 [Tribolium castaneum]
Locus_C912610	0.61022	0.616282	1.11093	0.0457493	0.436882	1	0.578347	0.767881	0.17948	1	0.178882	1	0.227484	1	-0.206476	1	EFA02543	gi|270006095|gb|EFA02543.1|hypothetical protein TcasGA2_TC008248 [Tribolium castaneum]
Locus_C912682	1.70363	0.000387058	0.818345	0.259462	1.08654	0.285477	1.20435	0.0438275	0.72358	0.753991	-0.176038	1	0.351992	1	-0.0175972	1	EFA11551	gi|270015103|gb|EFA11551.1|branchless [Tribolium castaneum]
Locus_C912882	0.270161	0.940032	-1.57689	0.000812212	0.370945	1	-0.333214	1	-0.0401024	1	-0.979157	0.335763	0.0594965	1	-0.164448	1	XP_971502	gi|189233817|ref|XP_971502.2|PREDICTED: similar to CG32019-PA [Tribolium castaneum]
Locus_C912896	-2.75734	1.89179e-10	-2.77004	1.08583e-10	-1.75594	0.00110852	-6.68043	8.6274e-43	-1.38478	0.0328238	-0.598998	1	-2.28388	2.98419e-06	-5.25704	2.55194e-30	XP_970210	gi|91092654|ref|XP_970210.1|PREDICTED: similar to vitellogenin [Tribolium castaneum] >gi|270014854|gb|EFA11302.1| hypothetical protein TcasGA2_TC010839 [Tribolium castaneum]
Locus_C912928	1.42475	0.00730005	1.32664	0.00908108	0.201786	1	0.823489	0.371537	0.667451	0.842937	0.163122	1	0.415808	1	0.0185051	1	EFA05090	gi|270008642|gb|EFA05090.1|hypothetical protein TcasGA2_TC015188 [Tribolium castaneum]
Locus_C912944	2.69095	5.03926e-08	2.1695	1.2397e-05	1.47398	0.032869	3.03373	3.10335e-11	-0.062911	1	-0.769626	1	0.412778	1	1.16433	0.121054	XP_967752	gi|91085287|ref|XP_967752.1|PREDICTED: similar to CG5065 CG5065-PA [Tribolium castaneum]
Locus_C913374	3.39611	1.24187e-09	2.40522	1.42471e-05	0.783677	1	1.27527	0.149757	0.796606	0.998444	-2.08537	0.0864924	-0.310581	1	-0.898969	1	XP_972439	gi|91088387|ref|XP_972439.1|PREDICTED: similar to Tetratricopeptide repeat protein 26 (TPR repeat protein 26) [Tribolium castaneum]
Locus_C913408	0.0856678	1	-1.14085	0.0347933	-0.187952	1	-0.299074	1	-0.137855	1	-0.781226	0.702139	-0.333511	1	-0.36191	1	EFA11121	gi|270014673|gb|EFA11121.1|hypothetical protein TcasGA2_TC004721 [Tribolium castaneum]
Locus_C913412	1.41068	0.0124142	1.75205	0.000343878	0.393043	1	1.50871	0.00608928	0.868267	0.586635	0.38361	1	0.127882	1	0.73317	0.90469	EFN73591	gi|307189143|gb|EFN73591.1|Dipeptidase 1 [Camponotus floridanus]
Locus_C913574	1.08467	0.0812966	1.47368	0.002235	0.588589	1	0.623539	0.679935	0.226052	1	0.326344	1	0.816472	0.61738	-0.000928099	1	ERL89265	gi|546678697|gb|ERL89265.1|hypothetical protein D910_06638 [Dendroctonus ponderosae]
Locus_C913612	0.267163	0.954542	-1.708	0.000270611	-0.509866	1	-1.11704	0.085103	-0.0767339	1	-0.0184258	1	0.29191	1	0.692734	0.90469	ENN72065	gi|478251603|gb|ENN72065.1|hypothetical protein YQE_11351 [Dendroctonus ponderosae] >gi|546674287|gb|ERL85698.1| hypothetical protein D910_03113 [Dendroctonus ponderosae]
Locus_C913622	1.23875	0.037203	0.930073	0.182195	0.208845	1	0.454226	0.958628	0.456689	1	0.0371248	1	0.270401	1	-0.0133425	1	NP_001164151	gi|282403509|ref|NP_001164151.1|scavenger receptor class B, member 1-like [Tribolium castaneum] >gi|270002812|gb|EEZ99259.1| hypothetical protein TcasGA2_TC000948 [Tribolium castaneum]
Locus_C913744	-0.771861	0.920178	1.91824	0.00255021	1.40053	1	1.76863	0.0204205	0.155626	1	-0.121822	1	1.38734	1	-0.422663	1	XP_970599	gi|91084261|ref|XP_970599.1|PREDICTED: similar to p270 [Tribolium castaneum] >gi|270008753|gb|EFA05201.1| hypothetical protein TcasGA2_TC015337 [Tribolium castaneum]
Locus_C913802	-0.241351	0.96165	-1.38882	0.00457813	-0.268985	1	-0.823921	0.360917	-0.554474	0.952407	-0.717644	0.87854	-0.445341	1	-0.380297	1	EFA10430	gi|270013982|gb|EFA10430.1|hypothetical protein TcasGA2_TC012671 [Tribolium castaneum]
Locus_C914180	-0.185159	0.994926	-1.16136	0.0348304	-0.293743	1	-0.238018	1	-0.134039	1	-0.72121	0.90347	-0.282058	1	-0.329902	1	EFA06959	gi|270010511|gb|EFA06959.1|hypothetical protein TcasGA2_TC009917 [Tribolium castaneum]
Locus_C914712	1.17128	0.0506176	1.12166	0.0428084	0.348776	1	0.875272	0.300042	0.580839	0.936802	0.354157	1	0.483574	1	0.222363	1	XP_973660	gi|91082769|ref|XP_973660.1|PREDICTED: similar to acyl-CoA oxidase [Tribolium castaneum] >gi|270015082|gb|EFA11530.1| hypothetical protein TcasGA2_TC014245 [Tribolium castaneum]
Locus_C914834	-0.0723724	1	-1.42761	0.00326501	-0.294323	1	-0.378745	1	-0.319884	1	-0.750934	0.799919	-0.378586	1	-0.217623	1	XP_972324	gi|91080533|ref|XP_972324.1|PREDICTED: similar to alpha actinin CG4376-PB [Tribolium castaneum]
Locus_C914984	-3.61466	0.538674	-1.35649	0.0205461	-0.0880886	1	9.35088	7.88983e-20	-3.61466	0.854758	-1.11692	0.2713	-0.103007	1	2.1339	1	ACE75273	gi|190702380|gb|ACE75273.1|retroelement polyprotein [Glyptapanteles flavicoxis]
Locus_C915110	-1.10688	0.214707	-0.492965	0.949108	-0.667257	1	-1.73957	0.0145122	-0.849436	0.770982	-0.349736	1	-0.809814	0.995876	-0.391286	1	EFA00129	gi|270003681|gb|EFA00129.1|hypothetical protein TcasGA2_TC002945 [Tribolium castaneum]
Locus_C915396	0.721655	0.815862	1.68098	0.0163537	0.618397	1	1.346	0.409585	-1.55525	0.753991	0.738841	1	0.163781	1	0.538393	1	EFA08131	gi|270011683|gb|EFA08131.1|hypothetical protein TcasGA2_TC005735 [Tribolium castaneum]
Locus_C915444	1.51285	0.00237102	0.235128	1	1.01569	0.413005	1.48738	0.00378531	0.871498	0.477409	-0.0693694	1	0.728263	0.833031	0.180511	1	XP_976492	gi|189239537|ref|XP_976492.2|PREDICTED: hypothetical protein [Tribolium castaneum]
Locus_C915460	-0.156661	1	-1.56488	0.000898791	-0.289251	1	-0.606697	0.700268	-0.299463	1	-0.789417	0.675254	-0.483783	1	-0.386031	1	XP_001813306	gi|189239929|ref|XP_001813306.1|PREDICTED: similar to Myosin heavy chain CG17927-PF isoform 1 [Tribolium castaneum]
Locus_C915480	-0.188396	0.991386	-1.35275	0.00633804	-0.203385	1	-0.38372	1	-0.553333	0.954018	-0.724305	0.849886	-0.192838	1	-0.299417	1	EFA11121	gi|270014673|gb|EFA11121.1|hypothetical protein TcasGA2_TC004721 [Tribolium castaneum]
Locus_C915536	-0.785991	0.349011	-1.46462	0.00234059	-0.413752	1	-0.280003	1	-1.20887	0.102693	-0.608381	1	-0.289412	1	-0.188815	1	EFA11121	gi|270014673|gb|EFA11121.1|hypothetical protein TcasGA2_TC004721 [Tribolium castaneum]
Locus_C915576	0.90546	0.268657	3.9064	5.76308e-18	1.35143	0.0940089	2.6888	3.8155e-09	0.643164	0.909384	1.05088	0.344514	0.860677	0.69028	0.278816	1	XP_969531	gi|91078002|ref|XP_969531.1|PREDICTED: similar to p270 [Tribolium castaneum] >gi|270001419|gb|EEZ97866.1| hypothetical protein TcasGA2_TC000238 [Tribolium castaneum]
Locus_C915580	-0.677119	0.924227	3.77549	2.98815e-12	0.982179	1	3.56756	3.36492e-10	0.691658	1	1.7859	0.0503119	1.06521	1	1.18997	0.60763	ERL84608	gi|546672885|gb|ERL84608.1|hypothetical protein D910_02036 [Dendroctonus ponderosae]
Locus_C915594	-0.957893	0.162921	-1.85933	3.64427e-05	-0.336585	1	-0.272237	1	-1.3082	0.0567065	-0.676904	1	0.0532963	1	-0.152396	1	EFA11121	gi|270014673|gb|EFA11121.1|hypothetical protein TcasGA2_TC004721 [Tribolium castaneum]
Locus_12549	1.53406	0.00218361	0.752448	0.346127	0.967226	0.571116	2.03407	9.87908e-06	1.20645	0.106702	0.401148	1	0.734279	0.830678	0.787103	0.59537	XP_967237	gi|91091830|ref|XP_967237.1|PREDICTED: similar to death-associated small cytoplasmic leucine-rich protein SCLP [Tribolium castaneum]
Locus_12642	-2.09508	0.67213	-1.88982	0.0255472	-1.23499	1	-1.38723	0.515755	0.572873	1	-0.345892	1	0.0250612	1	0.347401	1	XP_001813291	gi|189237350|ref|XP_001813291.1|PREDICTED: similar to predicted protein [Tribolium castaneum]
Locus_12649	1.18692	0.0407323	0.885526	0.177671	0.387836	1	1.19927	0.0420279	0.282422	1	0.19483	1	0.330775	1	0.103521	1	XP_973835	gi|91090908|ref|XP_973835.1|PREDICTED: similar to 4-hydroxyphenylpyruvate dioxygenase [Tribolium castaneum] >gi|270014008|gb|EFA10456.1| hypothetical protein TcasGA2_TC012702 [Tribolium castaneum]
Locus_12691	-2.81479	0.0220041	-1.5148	0.2376	-1.6218	0.568912	-1.93432	0.0691046	0.360643	1	0.382965	1	-0.329801	1	0.507637	1	EFA10581	gi|270014133|gb|EFA10581.1|hypothetical protein TcasGA2_TC012837 [Tribolium castaneum]
Locus_13009	3.76215	0.0101966	2.75216	0.00856571	2.29235	1	2.07711	0.14048	2.18988	0.857863	0.488307	1	-0.101785	1	-0.630311	1	APGK01057849	gi|462280860|gb|APGK01057849.1|Dendroctonus ponderosae Seq01057859, whole genome shotgun sequence
Locus_13057	0.817184	0.904844	2.95719	0.002751	2.36686	0.187778	0.392976	1	-0.591187	1	1.67934	0.930595	-0.111563	1	-0.245544	1	EFA01618	gi|270005170|gb|EFA01618.1|hypothetical protein TcasGA2_TC007187 [Tribolium castaneum]
Locus_13069	0	1	6.07848	0.000270611	0	1	3.64159	0.500207	0	1	0	1	0	1	3.49033	0.90469	XP_003703606	gi|383856217|ref|XP_003703606.1|PREDICTED: fatty acid synthase-like [Megachile rotundata]
Locus_13110	2.06038	0.00319636	1.57869	0.015768	1.28467	1	1.78077	0.0867978	-0.305021	1	-1.21177	0.721109	0.0359513	1	-0.442753	1	XP_970917	gi|91084737|ref|XP_970917.1|PREDICTED: similar to arylsulfatase B [Tribolium castaneum]
Locus_980	1.19006	0.0407323	1.2525	0.0150318	0.0588523	1	0.657001	0.63158	-0.113993	1	0.0905592	1	-0.306711	1	-0.0288249	1	XP_971896	gi|189234698|ref|XP_971896.2|PREDICTED: similar to mutated in colorectal cancers [Tribolium castaneum]
Locus_13342	2.79292	0.238419	4.20281	0.000275186	5.74493	0.0859531	0.734746	1	1.63372	1	0.432499	1	0	1	-0.261436	1	EHJ72681	gi|357620523|gb|EHJ72681.1|putative serine-type enodpeptidase [Danaus plexippus]
Locus_13355	1.07188	0.5876	-1.68643	0.160549	0.479241	1	-2.04955	0.00592805	-0.71015	1	-2.19654	0.169044	-0.121014	1	-0.734382	1	ERL94489	gi|546684907|gb|ERL94489.1|hypothetical protein D910_11766 [Dendroctonus ponderosae]
Locus_13425	0.961761	0.258275	1.18494	0.0423763	0.254031	1	1.33319	0.0275594	1.24197	0.160477	0.651961	1	1.22969	0.150661	1.04911	0.229506	NP_001161087	gi|263191484|ref|NP_001161087.1|chymotrypsin-like proteinase 5A precursor [Tribolium castaneum] >gi|270008174|gb|EFA04622.1| serine protease P145 [Tribolium castaneum]
Locus_13441	-0.498025	0.938085	2.54601	3.77321e-08	0.430904	1	1.94657	8.83837e-05	-2.43768	0.227668	0.26018	1	-2.46552	0.442035	0.566783	1	XP_004530248	gi|498983963|ref|XP_004530248.1|PREDICTED: serine protease inhibitor dipetalogastin-like [Ceratitis capitata]
Locus_13452	3.2243	1.90859e-12	3.26568	2.00803e-12	0.6861	1	1.41385	0.0200783	0.688692	0.872945	0.242112	1	-0.395789	1	-0.312814	1	XP_971431	gi|189241917|ref|XP_971431.2|PREDICTED: similar to rho gtpase activating protein [Tribolium castaneum] >gi|270016794|gb|EFA13240.1| hypothetical protein TcasGA2_TC001510 [Tribolium castaneum]
Locus_13502	1.48197	0.0186359	2.04777	0.000149747	0.705028	1	0.404334	1	0.121887	1	0.586084	1	-0.27524	1	-0.16189	1	XP_972354	gi|91092118|ref|XP_972354.1|PREDICTED: similar to kelch-like 10 (Drosophila) [Tribolium castaneum]
Locus_13503	-0.71433	0.518014	-1.41425	0.00500914	-0.036638	1	-0.568722	0.811321	0.454556	1	0.29985	1	0.577905	1	0.862845	0.459833	BAA34642	gi|3925803|dbj|BAA34642.1|pro-phenoloxidase activating enzyme-I precursor [Holotrichia diomphalia]
Locus_13513	-2.13498	9.62483e-06	-2.26394	1.03172e-06	-0.575869	1	-0.747002	0.521849	0.279747	1	0.0483624	1	0.546787	1	0.0976205	1	ACH87768	gi|198409905|gb|ACH87768.1|putative fatty acyl-CoA synthetase [Nicrophorus vespillo]
Locus_13545	0.137604	1	-1.11062	0.0490737	0.278075	1	-0.828891	0.363048	0.298121	1	-0.70035	0.966947	0.00781486	1	-0.343755	1	EFA07331	gi|270010883|gb|EFA07331.1|hypothetical protein TcasGA2_TC015927 [Tribolium castaneum]
Locus_13573	-0.113602	1	3.94219	2.74845e-19	1.01414	0.433751	2.69005	9.1548e-10	0.582708	0.936802	1.57171	0.00392399	0.66467	1	0.847768	0.468397	AFI45022	gi|385199948|gb|AFI45022.1|cytochrome P450 CYP4g56 [Dendroctonus ponderosae]
Locus_13580	0.861004	0.258802	1.51533	0.00147645	0.248221	1	1.4412	0.00574044	-0.103389	1	0.316028	1	0.0724091	1	0.469086	1	XP_002007636	gi|195126355|ref|XP_002007636.1|GI13050 [Drosophila mojavensis] >gi|193919245|gb|EDW18112.1| GI13050 [Drosophila mojavensis]
Locus_13648	0.866975	0.620045	-1.59073	0.0265488	0.293907	1	-0.258201	1	-0.446021	1	-1.06513	0.610952	-0.142373	1	0.380782	1	EFA09018	gi|270012570|gb|EFA09018.1|hypothetical protein TcasGA2_TC006727 [Tribolium castaneum]
Locus_13851	-1.89223	0.055856	-3.67468	1.98797e-07	-1.34212	0.413005	-2.89433	4.13516e-07	0.617634	1	-0.175651	1	0.0050479	1	0.359082	1	XP_001606528	gi|156552248|ref|XP_001606528.1|PREDICTED: lipase member K-like [Nasonia vitripennis]
Locus_13948	0.163464	1	-5.41456	0.0015941	1.16349	0.651635	-3.90712	0.00017195	-1.44103	1	-3.42885	0.0948404	-1.65256	0.205568	-1.84156	0.162109	XP_004523577	gi|498953918|ref|XP_004523577.1|PREDICTED: uncharacterized protein LOC101454973 [Ceratitis capitata]
Locus_14064	-1.32406	0.0247536	-1.22909	0.0261236	-0.476286	1	-0.321603	1	0.3223	1	0.738535	0.864023	0.220808	1	-0.145186	1	XP_316706	gi|158296287|ref|XP_316706.4|AGAP006670-PA [Anopheles gambiae str. PEST] >gi|157016439|gb|EAA11416.4| AGAP006670-PA [Anopheles gambiae str. PEST]
Locus_14077	1.59758	0.0758974	2.35063	0.00148456	-0.361205	1	-0.249771	1	-0.133944	1	-0.448698	1	0.460779	1	0.489897	1	XP_005187721	gi|557776155|ref|XP_005187721.1|PREDICTED: extensin-3-like [Musca domestica]
Locus_14169	1.10921	0.0812428	0.382235	0.970269	0.39438	1	1.89836	5.68051e-05	-0.0948188	1	-0.136284	1	0.237244	1	0.322751	1	AFW04603	gi|411145887|gb|AFW04603.1|giwi protein [Gampsocleis gratiosa]
Locus_14416	-0.281998	0.938085	-0.779718	0.322871	-0.335671	1	-1.2866	0.0271929	-0.0516211	1	-0.784217	0.763767	-0.243426	1	-0.72215	0.836901	XP_967251	gi|91080759|ref|XP_967251.1|PREDICTED: similar to conserved hypothetical protein [Tribolium castaneum]
Locus_14461	-2.80222	0.000237061	-1.54056	0.0393048	-0.421491	1	-1.47087	0.560221	1.01824	0.527879	-0.164491	1	-0.0875524	1	-1.22878	1	XP_003699594	gi|383847907|ref|XP_003699594.1|PREDICTED: uncharacterized protein LOC100874948 [Megachile rotundata]
Locus_14845	0.689301	0.877942	1.83382	0.0057916	1.80752	1	0.992018	0.500207	1.02611	0.965714	0.466859	1	1.60813	1	0.332081	1	ERL84225	gi|546672298|gb|ERL84225.1|hypothetical protein D910_01603 [Dendroctonus ponderosae]
Locus_15025	0.107172	1	2.22571	3.4387e-06	-0.303023	1	1.68404	0.00208724	0.428792	1	1.04382	0.384553	0.481165	1	1.39995	0.0248087	XP_005189414	gi|557779574|ref|XP_005189414.1|PREDICTED: RNA-directed DNA polymerase from mobile element jockey-like [Musca domestica]
Locus_15119	-3.30774	6.03642e-08	-2.63815	7.12077e-08	0.117918	1	-1.11824	0.127465	0.216038	1	0.295561	1	0.401984	1	0.492998	1	AAM88848	gi|22003686|gb|AAM88848.1|luciferase [Chironomus nepeanensis]
Locus_15216	-0.184864	0.994926	-1.21751	0.0211342	-0.0377723	1	-0.79714	0.407055	0.0290789	1	-0.701723	0.947573	0.134315	1	-0.609124	1	XP_974815	gi|91080357|ref|XP_974815.1|PREDICTED: similar to conserved hypothetical protein [Tribolium castaneum] >gi|270005600|gb|EFA02048.1| hypothetical protein TcasGA2_TC007676 [Tribolium castaneum]
Locus_15396	1.49885	0.0759345	1.77742	0.00117212	0.531209	1	0.847764	0.64919	0.226608	1	0.118562	1	1.74756	0.379597	0.160855	1	XP_001843966	gi|170032192|ref|XP_001843966.1|sugar transporter [Culex quinquefasciatus] >gi|167872082|gb|EDS35465.1| sugar transporter [Culex quinquefasciatus]
Locus_15540	2.98835	9.61171e-10	2.33657	2.85858e-06	-1.13703	1	0.174247	1	0.327076	1	0.262208	1	1.11484	0.580249	-0.0939208	1	XP_001599255	gi|345497204|ref|XP_001599255.2|PREDICTED: venom carboxylesterase-6 isoform 1 [Nasonia vitripennis] >gi|345497206|ref|XP_003427935.1| PREDICTED: venom carboxylesterase-6 isoform 2 [Nasonia vitripennis]
Locus_15784	-1.16325	0.938085	-1.51508	0.279532	-1.99165	0.0169444	2.68593	7.28112e-05	2.68126	0.217103	0.945571	1	-0.59642	1	3.4799	7.80021e-09	NP_001245867	gi|386769070|ref|NP_001245867.1|CG43055 [Drosophila melanogaster] >gi|383291315|gb|AFH03543.1| CG43055 [Drosophila melanogaster]
Locus_15845	-2.41405	5.16259e-08	-2.04374	5.81633e-06	-1.1141	0.252984	-1.95324	4.05325e-05	-0.532588	0.975439	0.211302	1	-0.597759	1	-0.0903941	1	XP_973694	gi|91082537|ref|XP_973694.1|PREDICTED: similar to organic cation transporter [Tribolium castaneum] >gi|270007559|gb|EFA04007.1| hypothetical protein TcasGA2_TC014156 [Tribolium castaneum]
Locus_15920	1.10988	0.0786285	1.62481	0.000774463	0.0105064	1	1.00911	0.184222	0.423795	1	0.382012	1	0.0292632	1	0.0834422	1	XP_972325	gi|91080871|ref|XP_972325.1|PREDICTED: similar to nidogen [Tribolium castaneum] >gi|270005920|gb|EFA02368.1| hypothetical protein TcasGA2_TC008043 [Tribolium castaneum]
Locus_16166	0.568719	0.676553	0.301452	1	0.0247531	1	1.22724	0.0335626	0.406335	1	0.215591	1	0.225203	1	0.400446	1	XP_971473	gi|189238731|ref|XP_971473.2|PREDICTED: similar to conserved hypothetical protein [Tribolium castaneum]
Locus_16228	0	1	4.58356	1.80946e-05	0	1	1.29022	1	3.42725	0.936802	0.946069	1	2.64656	1	-0.216227	1	ENN72556	gi|478252125|gb|ENN72556.1|hypothetical protein YQE_10896, partial [Dendroctonus ponderosae]
Locus_16321	0.12549	1	-1.10954	0.0449068	-0.187094	1	-0.915978	0.243225	-0.414764	1	-0.778732	0.715697	-0.123335	1	-0.285378	1	EFA08519	gi|270012071|gb|EFA08519.1|hypothetical protein TcasGA2_TC006172 [Tribolium castaneum]
Locus_16364	-3.61466	0.538674	-4.90153	0.0128258	-1.08255	1	-0.697802	0.919654	1.04893	1	0.860252	1	-0.11298	1	0.258808	1	ACH87766	gi|198409901|gb|ACH87766.1|putative fatty acyl-CoA synthetase [Nicrophorus vespillo]
Locus_16431	1.43407	0.00691883	1.32632	0.00926831	0.583885	1	1.12088	0.0795803	0.592077	0.936802	0.415159	1	0.591902	1	0.254236	1	EFN74417	gi|307190358|gb|EFN74417.1|Vanin-like protein 1 [Camponotus floridanus]
Locus_16692	1.41027	0.00806941	1.43807	0.00395216	0.844633	0.909175	1.13601	0.0721623	0.670108	0.836338	0.747304	0.839847	0.863349	0.59427	0.39341	1	XP_972532	gi|91085219|ref|XP_972532.1|PREDICTED: similar to glucose dehydrogenase [Tribolium castaneum] >gi|270009084|gb|EFA05532.1| hypothetical protein TcasGA2_TC015719 [Tribolium castaneum]
Locus_16717	-1.68313	0.000474635	-1.71328	0.000214692	-0.37216	1	-0.381814	1	0.0552508	1	0.209757	1	-0.237039	1	-0.0590409	1	XP_975256	gi|91079082|ref|XP_975256.1|PREDICTED: similar to translocon-associated protein subunit alpha [Tribolium castaneum] >gi|270004205|gb|EFA00653.1| hypothetical protein TcasGA2_TC003529 [Tribolium castaneum]
Locus_16741	2.10153	0.00618427	3.20748	2.84267e-09	3.20111	0.00139836	0.704528	1	1.81568	0.113174	0.629855	1	4.36077	2.06112e-08	2.82639	0.00129493	XP_002018231	gi|195154643|ref|XP_002018231.1|GL17597 [Drosophila persimilis] >gi|194114027|gb|EDW36070.1| GL17597 [Drosophila persimilis]
Locus_16754	0.0231124	1	-1.94335	2.65532e-05	-0.331419	1	-0.893061	0.29599	-0.681579	0.833686	-1.20907	0.094374	-0.834593	0.61738	-0.396863	1	XP_001810762	gi|189240493|ref|XP_001810762.1|PREDICTED: similar to CG33978 CG33978-PA [Tribolium castaneum]
Locus_16876	3.29998	0.00555784	-1.79539	0.0428084	-1.23401	1	0.145626	1	2.50298	0.322673	-0.399516	1	0.502682	1	1.05583	1	XP_969848	gi|91083707|ref|XP_969848.1|PREDICTED: similar to LOC495692 protein [Tribolium castaneum] >gi|270006810|gb|EFA03258.1| hypothetical protein TcasGA2_TC013192 [Tribolium castaneum]
Locus_16901	5.01805	2.15259e-13	7.97361	2.06023e-25	2.29897	0.0833447	6.60287	2.92023e-15	1.09513	1	-0.381805	1	-1.07152	1	2.7488	0.377068	XP_001951034	gi|193673986|ref|XP_001951034.1|PREDICTED: cytochrome P450 4C1-like [Acyrthosiphon pisum]
Locus_16977	0.159863	1	2.28679	5.81633e-06	1.50139	0.149105	1.38827	0.0275594	0.716161	0.854758	1.39854	0.0835172	1.36465	0.205568	0.959074	0.427272	XP_001870900	gi|170049525|ref|XP_001870900.1|aromatic amino acid decarboxylase [Culex quinquefasciatus] >gi|167871332|gb|EDS34715.1| aromatic amino acid decarboxylase [Culex quinquefasciatus]
Locus_16992	1.95409	0.000699575	2.35834	1.95707e-05	1.02545	1	1.43041	0.077021	0.438294	1	0.521247	1	1.05011	0.644388	0.522803	1	ENN81601	gi|478263211|gb|ENN81601.1|hypothetical protein YQE_02010, partial [Dendroctonus ponderosae]
Locus_17037	-1.29946	0.0186462	-2.84655	5.11702e-11	-1.04236	0.35973	-2.04525	8.3387e-06	0.0690625	1	-0.965664	0.356576	-0.456447	1	-0.539718	1	XP_003704616	gi|383858253|ref|XP_003704616.1|PREDICTED: uncharacterized protein LOC100881392 [Megachile rotundata]
Locus_1200	-1.79897	0.000212256	-2.19089	1.09801e-06	0.268031	1	-0.734121	0.656566	-0.312601	1	0.360389	1	0.0599253	1	-0.594454	1	XP_969910	gi|91083619|ref|XP_969910.1|PREDICTED: similar to traffic jam CG10034-PA [Tribolium castaneum]
Locus_17212	1.16865	0.0466631	0.704489	0.416123	0.784781	1	0.488425	0.882422	0.0432797	1	-0.19805	1	-0.0598897	1	-0.0353483	1	XP_001814107	gi|189238116|ref|XP_001814107.1|PREDICTED: similar to conserved hypothetical protein [Tribolium castaneum]
Locus_17255	-0.678064	0.679485	-0.936629	0.46938	0.811122	1	1.45971	0.0407285	-0.133037	1	-0.0385182	1	1.86726	0.00997116	1.88151	0.00149155	EFA09704	gi|270013256|gb|EFA09704.1|hypothetical protein TcasGA2_TC011837 [Tribolium castaneum]
Locus_17266	1.73399	0.0187861	1.87728	0.00224821	0.619017	1	0.77488	0.835134	1.49033	0.197289	0.382921	1	1.33045	0.779825	-0.208694	1	XP_972187	gi|91089321|ref|XP_972187.1|PREDICTED: similar to CG1213 CG1213-PA [Tribolium castaneum] >gi|270012512|gb|EFA08960.1| hypothetical protein TcasGA2_TC006667 [Tribolium castaneum]
Locus_17477	-2.6516	0.352118	4.39907	8.9146e-13	1.07747	1	2.62886	0.000121602	0.767148	1	0.909043	1	1.25238	1	-0.12573	1	XP_967757	gi|91087837|ref|XP_967757.1|PREDICTED: similar to conserved hypothetical protein [Tribolium castaneum] >gi|270012001|gb|EFA08449.1| hypothetical protein TcasGA2_TC006096 [Tribolium castaneum]
Locus_17570	2.63946	0.318058	5.19205	0.0138024	-0.099195	1	0.872729	0.645194	2.40776	0.763028	3.68681	0.799919	-0.864623	1	1.06555	0.59537	ABH11711	gi|111610626|gb|ABH11711.1|nuclear transcription factor Tfp1 [Locusta migratoria]
Locus_17596	2.14968	0.00829	1.64928	0.0221959	1.63515	0.230905	1.55229	0.0300645	1.45825	0.476015	0.495284	1	0.0551209	1	0.174063	1	XP_972082	gi|91086751|ref|XP_972082.1|PREDICTED: similar to beta-glucosidase [Tribolium castaneum]
Locus_17764	1.39198	0.238419	-2.13603	0.0144225	0.992994	0.813167	-1.70026	0.0451772	0.00112946	1	-2.13896	0.0678333	-0.17952	1	-0.88451	1	EHJ66839	gi|357610131|gb|EHJ66839.1|brain chitinase and chia [Danaus plexippus]
Locus_18265	3.7568	3.32853e-09	7.35095	9.6064e-44	2.26913	0.00864349	0.238659	1	5.41602	1.23688e-19	6.04317	1.41877e-31	4.54492	2.42124e-15	2.76408	3.10665e-08	EFA11854	gi|270015406|gb|EFA11854.1|hypothetical protein TcasGA2_TC005096 [Tribolium castaneum]
Locus_18305	-1.24412	0.0261696	-0.546045	0.70853	-0.318855	1	-0.170806	1	0.17196	1	0.150847	1	-0.502357	1	0.0467954	1	NP_001119646	gi|187107124|ref|NP_001119646.1|ribosomal protein L18A [Acyrthosiphon pisum] >gi|89574467|gb|ABD76364.1| putative ribosomal protein L18A [Acyrthosiphon pisum] >gi|239788489|dbj|BAH70921.1| ACYPI000062 [Acyrthosiphon pisum]
Locus_18471	-0.942681	0.207096	-1.56897	0.00141698	0.106692	1	-0.706229	0.597439	0.27176	1	0.38204	1	0.128451	1	0.294229	1	EFA04837	gi|270008389|gb|EFA04837.1|hypothetical protein TcasGA2_TC014887 [Tribolium castaneum]
Locus_18550	-0.327645	0.991803	-1.94736	0.00968313	-0.38028	1	-0.727469	0.767881	1.09447	0.757672	0.100489	1	-0.298463	1	0.0804944	1	BAF96580	gi|164457699|dbj|BAF96580.1|luciferase homologue [Agrypnus binodulus binodulus]
Locus_18562	3.11934	2.34602e-08	3.24635	3.56356e-12	0.951199	1	1.93013	0.000904534	1.4178	0.295108	1.00202	0.501805	0.297845	1	1.12625	0.324348	EFN83830	gi|307205524|gb|EFN83830.1|Cytochrome P450 9e2 [Harpegnathos saltator]
Locus_18675	-6.66315	7.71551e-05	-7.17033	1.78675e-09	-1.60193	1	-2.70317	0.00146239	-0.0299473	1	0.456425	1	1.36575	0.940974	0.67174	1	EFA08760	gi|270012312|gb|EFA08760.1|hypothetical protein TcasGA2_TC006439 [Tribolium castaneum]
Locus_18689	4.68549	2.44597e-20	3.68233	1.72698e-15	6.2535	9.93875e-12	7.26777	3.17405e-31	3.96327	5.61158e-14	0.615724	1	1.71721	1	0.277175	1	EFA10581	gi|270014133|gb|EFA10581.1|hypothetical protein TcasGA2_TC012837 [Tribolium castaneum]
Locus_18765	-0.307387	1	-2.3441	0.100847	-0.360541	1	-5.37349	0.00481344	-3.624	0.854758	0.722689	1	-5.13731	0.221716	-1.49627	1	EFA13507	gi|270017061|gb|EFA13507.1|hypothetical protein TcasGA2_TC011554 [Tribolium castaneum]
Locus_18842	0.645941	0.61924	2.92549	3.51833e-10	0.677281	1	0.347087	1	-2.01483	0.00152838	-0.219252	1	-2.43637	5.9139e-06	-1.71798	0.00092345	ABE68830	gi|91983603|gb|ABE68830.1|putative odorant-binding protein 1 [Sclerodermus guani]
Locus_19101	1.24835	0.0252424	1.2858	0.0111011	-0.0708156	1	1.96117	2.19673e-05	-0.221959	1	0.00728989	1	0.222122	1	0.301559	1	XP_971706	gi|91088515|ref|XP_971706.1|PREDICTED: similar to AGAP008125-PA [Tribolium castaneum]
Locus_19129	0.846525	0.300582	1.43786	0.0038843	0.551096	1	0.381759	1	0.645583	0.854758	0.505528	1	0.938658	0.456984	1.01725	0.205111	XP_973919	gi|91089391|ref|XP_973919.1|PREDICTED: similar to trehalase [Tribolium castaneum] >gi|270012543|gb|EFA08991.1| hypothetical protein TcasGA2_TC006698 [Tribolium castaneum]
Locus_19323	-0.831278	0.467773	1.95068	3.21731e-05	-0.473525	1	-0.466311	0.957269	0.239428	1	-0.0850447	1	0.572213	1	0.784487	0.712988	ENN73843	gi|478253524|gb|ENN73843.1|hypothetical protein YQE_09558, partial [Dendroctonus ponderosae] >gi|478260454|gb|ENN80178.1| hypothetical protein YQE_03392, partial [Dendroctonus ponderosae]
Locus_19412	-3.90151	8.48009e-08	-5.02973	7.97059e-16	0	1	1.95268	1	-0.0479253	1	0.417415	1	0	1	2.95428	1	EFA01322	gi|270004874|gb|EFA01322.1|cytochrome P450-like protein [Tribolium castaneum]
Locus_19451	-1.53591	0.0821858	-1.31472	0.039883	0.48557	1	-0.977696	0.371346	-0.495938	1	-0.0148985	1	0.308242	1	0.840843	0.701427	XP_001808010	gi|189240399|ref|XP_001808010.1|PREDICTED: similar to adenosine kinase isoform 1T-like protein [Tribolium castaneum] >gi|270011469|gb|EFA07917.1| hypothetical protein TcasGA2_TC005492 [Tribolium castaneum]
Locus_19452	-0.382757	0.900536	-1.86938	0.000419596	-0.620405	1	-0.730918	0.577018	-0.531705	1	-0.496828	1	-0.553643	1	-0.26513	1	EFA08056	gi|270011608|gb|EFA08056.1|hypothetical protein TcasGA2_TC005652 [Tribolium castaneum]
Locus_19546	0.521893	0.742469	1.25776	0.0153364	0.342996	1	1.167	0.0553652	0.245584	1	0.0216756	1	0.380143	1	-0.144802	1	EFA03858	gi|270007410|gb|EFA03858.1|hypothetical protein TcasGA2_TC013974 [Tribolium castaneum]
Locus_19635	1.26152	0.0236882	1.23685	0.01701	0.0978786	1	0.895648	0.26631	0.239489	1	0.144393	1	0.399745	1	0.2335	1	XP_001663829	gi|157136755|ref|XP_001663829.1|acyl-coa dehydrogenase [Aedes aegypti] >gi|108869864|gb|EAT34089.1| AAEL013642-PA [Aedes aegypti]
Locus_20017	0.214135	0.992	1.45831	0.10875	0.697508	1	1.86916	0.00372203	0.509175	1	1.22556	0.661451	1.55336	0.0519817	2.40388	1.68724e-05	XP_973184	gi|91080049|ref|XP_973184.1|PREDICTED: similar to CG41520 CG41520-PA [Tribolium castaneum] >gi|270004910|gb|EFA01358.1| hypothetical protein TcasGA2_TC004004 [Tribolium castaneum]
Locus_20035	1.25561	0.030602	0.752422	0.392453	-0.163275	1	0.419953	0.995331	0.242593	1	0.115947	1	-0.0116647	1	0.145288	1	EHJ72496	gi|357620221|gb|EHJ72496.1|putative selenium-binding protein [Danaus plexippus]
Locus_1370	-1.86213	0.000530614	-1.44278	0.00507863	-0.0207788	1	-0.336491	1	0.482332	1	0.52911	1	0.653167	1	0.225589	1	BAI66601	gi|284009932|dbj|BAI66601.1|luciferase [Pyrophorus angustus luscus]
Locus_20245	0.870499	0.375342	-1.32413	0.0285614	0.231805	1	-1.16227	0.08373	-0.283595	1	-0.99145	0.489158	-0.545362	1	-0.536138	1	EFA00966	gi|270004518|gb|EFA00966.1|hypothetical protein TcasGA2_TC003877 [Tribolium castaneum]
Locus_20403	-1.48334	0.0466631	0.614837	0.670687	-0.787646	1	-0.324508	1	-0.70295	0.936802	0.287745	1	-0.577785	1	-0.270051	1	XP_970942	gi|91094485|ref|XP_970942.1|PREDICTED: similar to AGAP010217-PA [Tribolium castaneum] >gi|270000739|gb|EEZ97186.1| hypothetical protein TcasGA2_TC004373 [Tribolium castaneum]
Locus_20540	-5.94508	0.00430414	-5.88917	0.000118454	-2.79353	0.261626	-5.26115	0.00808898	1.00613	0.931367	0.11365	1	0.150186	1	0.125315	1	XP_001864106	gi|170056607|ref|XP_001864106.1|conserved hypothetical protein [Culex quinquefasciatus] >gi|167876203|gb|EDS39586.1| conserved hypothetical protein [Culex quinquefasciatus]
Locus_20552	4.77781	1.43538e-05	7.22956	6.05722e-08	0.855374	1	4.3295	4.19578e-08	0.692765	1	3.30436	1	-1.53588	1	-0.270662	1	EFA00474	gi|270004026|gb|EFA00474.1|hypothetical protein TcasGA2_TC003333 [Tribolium castaneum]
Locus_20567	2.25405	1.48179e-05	1.20322	0.0474275	0.636103	1	0.843401	0.386324	3.23407	1.4427e-10	0.756397	0.992623	0.648204	1	0.570446	1	ENN80525	gi|478260891|gb|ENN80525.1|hypothetical protein YQE_03054, partial [Dendroctonus ponderosae] >gi|478265306|gb|ENN82461.1| hypothetical protein YQE_01164, partial [Dendroctonus ponderosae] >gi|478265308|gb|ENN82462.1| hypothetical protein YQE_01163, partial [Dendroctonus ponderosae] >gi|546683001|gb|ERL92873.1| hypothetical protein D910_10179 [Dendroctonus ponderosae]
Locus_20646	1.17788	0.0550476	-0.873056	0.253406	0.0266408	1	-1.24167	0.0427583	0.162981	1	-0.797307	0.799919	-0.727178	0.838527	-0.673675	0.999775	XP_967744	gi|91083073|ref|XP_967744.1|PREDICTED: similar to CG3777 CG3777-PB [Tribolium castaneum] >gi|270007660|gb|EFA04108.1| hypothetical protein TcasGA2_TC014345 [Tribolium castaneum]
Locus_20742	0.783566	0.795361	-2.22409	0.0488527	-0.0941971	1	-0.889963	0.834529	0.797714	1	-1.02693	1	-0.704406	1	-0.477592	1	EFN86673	gi|307209894|gb|EFN86673.1|Probable phospholipase A2 [Harpegnathos saltator]
Locus_20763	6.27685	0.0020987	5.8123	0.00110723	2.50429	1	-2.35842	0.882422	2.55321	1	0	1	-2.74614	1	-0.224518	1	ADD10756	gi|289583704|gb|ADD10756.1|peptidoglycan recognition protein [Bombus ignitus] >gi|289583706|gb|ADD10757.1| peptidoglycan recognition protein [Bombus ignitus]
Locus_20856	2.46012	0.843055	-2.41341	0.03846	0	1	-1.14232	0.882422	2.5477	1	-0.779648	1	0	1	0.0132856	1	XP_973962	gi|91080289|ref|XP_973962.1|PREDICTED: similar to predicted protein [Tribolium castaneum]
Locus_20891	1.455	0.00582157	1.43498	0.00418077	1.00961	0.691294	1.26403	0.0480303	0.0508346	1	0.0911967	1	0.530632	1	0.528796	1	EFA12161	gi|270015713|gb|EFA12161.1|hypothetical protein TcasGA2_TC002311 [Tribolium castaneum]
Locus_20998	0.360687	0.876062	-1.36635	0.00593419	0.421028	1	0.213532	1	0.412188	1	-0.665818	1	-0.0354774	1	0.142545	1	XP_971849	gi|189235987|ref|XP_971849.2|PREDICTED: similar to BMKETTIN [Tribolium castaneum]
Locus_21022	3.39889	2.56946e-06	2.72723	6.48309e-06	1.15256	0.673259	2.25193	0.000922336	2.57269	0.0176716	0.0395642	1	-1.2575	0.590545	-0.169986	1	XP_001998492	gi|195107821|ref|XP_001998492.1|GI23606 [Drosophila mojavensis] >gi|193915086|gb|EDW13953.1| GI23606 [Drosophila mojavensis]
Locus_21098	7.36245	1.97437e-06	1.57745	0.371626	0.466192	1	1.51731	0.676876	3.42189	0.936802	0.942304	1	-1.9315	1	-0.787994	1	XP_560023	gi|347969965|ref|XP_560023.4|AGAP003482-PA [Anopheles gambiae str. PEST] >gi|333466678|gb|EAL41501.4| AGAP003482-PA [Anopheles gambiae str. PEST]
Locus_21260	-0.432976	0.870793	-1.32254	0.0205841	0.350529	1	-0.27729	1	0.442064	1	0.266385	1	0.0327664	1	-0.00457834	1	XP_004534560	gi|499001310|ref|XP_004534560.1|PREDICTED: RNA/RNP complex-1-interacting phosphatase-like [Ceratitis capitata]
Locus_21301	7.5003	6.14113e-07	1.11455	0.967973	1.72604	1	3.20082	0.072622	2.5477	1	2.20478	0.553404	0.779189	1	2.2785	0.90469	BAM20654	gi|389615353|dbj|BAM20654.1|unknown secreted protein [Papilio polytes]
Locus_21454	-0.578381	0.67213	-1.12484	0.0428084	0.276531	1	0.00424971	1	0.258811	1	0.576384	1	0.469934	1	0.115495	1	EEZ98228	gi|270001781|gb|EEZ98228.1|hypothetical protein TcasGA2_TC000667 [Tribolium castaneum]
Locus_21873	0.0588466	1	1.6243	0.00336475	0.709179	1	2.06597	0.000129388	0.329993	1	1.40372	0.0704937	0.998825	0.501073	1.38278	0.0560182	EFA11658	gi|270015210|gb|EFA11658.1|hypothetical protein TcasGA2_TC004085 [Tribolium castaneum]
Locus_21906	1.28962	0.0217381	1.01019	0.0975194	-0.0341416	1	-0.132238	1	-0.598043	0.936802	0.142169	1	0.130871	1	-0.214966	1	XP_967195	gi|91090738|ref|XP_967195.1|PREDICTED: similar to nitric oxide synthase [Tribolium castaneum] >gi|270013952|gb|EFA10400.1| hypothetical protein TcasGA2_TC012639 [Tribolium castaneum]
Locus_21923	0.694413	0.696037	1.47794	0.0118219	0.178097	1	1.9163	0.000666207	0.776691	0.881778	1.07307	0.446993	1.2947	0.416284	1.60492	0.0104203	XP_004922688	gi|512891456|ref|XP_004922688.1|PREDICTED: uncharacterized protein LOC101745119 [Bombyx mori]
Locus_22080	-0.446401	0.97727	-2.42969	0.01721	0.104711	1	-1.31081	0.26369	0.680503	1	-2.07879	0.176364	0.238783	1	-0.20631	1	XP_624328	gi|328789812|ref|XP_624328.2|PREDICTED: hypothetical protein LOC551942 [Apis mellifera]
Locus_22088	2.45608	0.843055	-2.8397	0.042143	0.794425	1	0.905449	1	2.5477	1	-2.77791	0.181418	-2.74736	1	1.5188	1	AAK77263	gi|15010430|gb|AAK77263.1|GH03753p [Drosophila melanogaster]
Locus_1489	-0.239439	0.962793	-1.20923	0.0224852	-0.039966	1	-0.34074	1	-0.282773	1	-0.57955	1	-0.191605	1	-0.179442	1	XP_003492219	gi|350419540|ref|XP_003492219.1|PREDICTED: magnesium transporter NIPA2-like [Bombus impatiens]
Locus_22281	0.756743	0.597417	0.425814	0.961607	1.24956	0.784674	1.61842	0.0275594	0.866165	0.765934	0.430734	1	1.12854	0.721177	0.806903	1	XP_001661019	gi|157126939|ref|XP_001661019.1|hypothetical protein AaeL_AAEL010680 [Aedes aegypti] >gi|108873080|gb|EAT37305.1| AAEL010680-PA [Aedes aegypti]
Locus_1491	0.251402	0.957471	2.02451	5.49767e-06	0.77277	1	1.29026	0.0214234	1.14657	0.14081	1.1533	0.114109	1.86292	0.000288633	1.26019	0.0285839	XP_003707990	gi|383865054|ref|XP_003707990.1|PREDICTED: neither inactivation nor afterpotential protein C-like [Megachile rotundata]
Locus_22334	2.62813	0.322553	1.1277	0.725729	6.02658	0.032869	-0.183098	1	1.93899	0.973388	-0.453106	1	3.52532	1	-0.636095	1	EHJ72680	gi|357620522|gb|EHJ72680.1|putative serine-type enodpeptidase [Danaus plexippus]
Locus_22548	1.31091	0.0430574	1.29911	0.0266305	0.973517	0.784674	2.1709	0.000117892	0.959714	0.521741	-0.0487349	1	0.679368	1	1.61797	0.0169231	P56634	gi|5902775|sp|P56634.1|AMY_TENMORecName: Full=Alpha-amylase; AltName: Full=1,4-alpha-D-glucan glucanohydrolase
Locus_22588	1.73568	0.460897	4.17204	3.63983e-06	2.37222	0.187309	1.6554	0.448385	1.16928	1	0.0833235	1	-1.92702	1	-1.19701	1	XP_003708070	gi|383865215|ref|XP_003708070.1|PREDICTED: putative serine protease K12H4.7-like [Megachile rotundata]
Locus_22679	-0.14571	1	-1.33311	0.0491359	0.191332	1	-1.58756	0.00890579	-0.0826371	1	0.0443922	1	-0.750121	0.879068	-0.894864	0.59537	XP_001604660	gi|345493277|ref|XP_001604660.2|PREDICTED: hypothetical protein LOC100121077 [Nasonia vitripennis]
Locus_22691	0.196431	0.995899	-0.318595	1	0.150246	1	1.33594	0.0262942	0.492025	1	0.21299	1	0.149757	1	0.348086	1	XP_005179529	gi|557759610|ref|XP_005179529.1|PREDICTED: protein TIME FOR COFFEE-like isoform X3 [Musca domestica]
Locus_22845	1.23928	0.0762778	2.00042	3.07121e-05	0.90713	1	1.64099	0.0030028	0.591105	1	0.457593	1	0.613722	1	0.622805	1	EFA08474	gi|270012026|gb|EFA08474.1|hypothetical protein TcasGA2_TC006124 [Tribolium castaneum]
Locus_22936	-1.829	0.00351124	-2.17254	6.21226e-06	-0.108306	1	-1.2087	0.0603073	0.36525	1	-0.852625	0.61574	-0.66017	1	-0.0766267	1	ENN74343	gi|478254051|gb|ENN74343.1|hypothetical protein YQE_09313, partial [Dendroctonus ponderosae] >gi|546672818|gb|ERL84574.1| hypothetical protein D910_02003 [Dendroctonus ponderosae]
Locus_22971	-0.25598	0.968033	-1.63794	0.002235	-0.131841	1	-1.15544	0.101149	0.110371	1	0.129445	1	-0.078333	1	0.309315	1	EFA07279	gi|270010831|gb|EFA07279.1|hypothetical protein TcasGA2_TC014513 [Tribolium castaneum]
Locus_23246	1.07389	0.0902067	1.12821	0.040166	0.139861	1	1.23952	0.0339634	0.969347	0.327548	0.578825	1	0.682005	0.95689	0.627585	1	XP_974607	gi|91083015|ref|XP_974607.1|PREDICTED: similar to CRALBP [Tribolium castaneum] >gi|270007020|gb|EFA03468.1| hypothetical protein TcasGA2_TC013464 [Tribolium castaneum]
Locus_23301	1.27502	0.0217417	1.28402	0.0117309	0.117299	1	0.869189	0.30109	-0.175759	1	-0.119367	1	-0.347222	1	0.0182993	1	AEE61991	gi|332373700|gb|AEE61991.1|unknown [Dendroctonus ponderosae] >gi|478250001|gb|ENN70507.1| hypothetical protein YQE_12683, partial [Dendroctonus ponderosae]
Locus_23358	1.20948	0.0347156	0.578203	0.641328	0.715368	1	0.399483	0.996463	0.458061	1	-0.57805	1	0.28674	1	-0.590733	1	XP_967135	gi|91083561|ref|XP_967135.1|PREDICTED: similar to conserved hypothetical protein [Tribolium castaneum]
Locus_23567	-2.07488	0.00148989	-2.92424	1.78675e-09	-1.10367	0.784674	-1.54534	0.0116553	-0.459754	1	-0.292497	1	-0.362508	1	0.286514	1	EFA09034	gi|270012586|gb|EFA09034.1|hypothetical protein TcasGA2_TC006747 [Tribolium castaneum]
Locus_23637	-4.27041	5.41277e-15	-4.53981	5.7713e-14	-1.43852	0.0629425	-1.38829	0.0497535	-0.349771	1	-0.831332	0.800474	-0.951656	0.524379	0.372493	1	ENN74343	gi|478254051|gb|ENN74343.1|hypothetical protein YQE_09313, partial [Dendroctonus ponderosae] >gi|546672818|gb|ERL84574.1| hypothetical protein D910_02003 [Dendroctonus ponderosae]
Locus_1562	-2.16988	0.00110081	-0.326036	1	0.697977	1	-0.409525	1	-1.53445	0.121405	0.231275	1	0.753089	1	-0.440176	1	EFA07910	gi|270011462|gb|EFA07910.1|hypothetical protein TcasGA2_TC005485 [Tribolium castaneum]
Locus_23750	1.33523	0.04478	0.647981	0.587809	0.0106248	1	1.08834	0.126389	0.417237	1	0.100907	1	-0.0037453	1	0.163032	1	EFA00571	gi|270004123|gb|EFA00571.1|hypothetical protein TcasGA2_TC003441 [Tribolium castaneum]
Locus_24172	1.61344	0.347913	2.86303	0.00144184	3.14056	0.402548	0.401905	1	0.605987	1	1.28913	1	2.28204	1	-0.734376	1	XP_308743	gi|118778599|ref|XP_308743.3|AGAP007029-PA [Anopheles gambiae str. PEST] >gi|116132462|gb|EAA03993.4| AGAP007029-PA [Anopheles gambiae str. PEST]
Locus_24374	0.880282	0.268539	1.88662	3.15537e-05	-0.0670905	1	1.85029	9.49819e-05	0.812164	0.627866	-0.177039	1	0.160743	1	0.174068	1	EHJ69197	gi|357614659|gb|EHJ69197.1|putative serine protease inhibitor dipetalogastin precursor [Danaus plexippus]
Locus_24537	0.783502	0.89223	0.986306	0.263613	-0.102511	1	1.5674	0.027705	0.866705	1	0.849816	0.967019	2.14403	0.456984	1.68925	0.0125269	XP_003494649	gi|350427090|ref|XP_003494649.1|PREDICTED: peptidyl-prolyl cis-trans isomerase, rhodopsin-specific isozyme-like [Bombus impatiens]
Locus_24663	0.0991494	1	1.73437	0.00348011	-0.57342	1	0.423123	1	0.136636	1	0.29671	1	-0.329412	1	-0.156091	1	XP_001649109	gi|157105976|ref|XP_001649109.1|cytochrome P450 [Aedes aegypti] >gi|108868914|gb|EAT33139.1| AAEL014616-PA [Aedes aegypti]
Locus_24879	-3.75037	3.70876e-11	-4.95711	2.99895e-22	-0.50345	1	-1.44464	0.505937	0.918599	0.504685	2.19484	4.69048e-06	-0.794928	1	-1.67164	0.59537	EFA13519	gi|270017073|gb|EFA13519.1|hypothetical protein TcasGA2_TC001492 [Tribolium castaneum]
Locus_1609	-2.6628	8.91605e-05	-1.32307	0.123628	-1.3545	0.740386	-0.994114	0.597125	-1.45237	0.187675	0.121362	1	-0.377004	1	-0.880961	1	EFA08231	gi|270011783|gb|EFA08231.1|hypothetical protein TcasGA2_TC005859 [Tribolium castaneum]
Locus_25306	-2.04414	0.133466	-2.5275	0.0225181	-1.34437	1	0.763084	1	-0.301779	1	-1.67208	0.538123	0.857371	1	0.0304533	1	XP_001815251	gi|189236738|ref|XP_001815251.1|PREDICTED: similar to conserved hypothetical protein [Tribolium castaneum]
Locus_157	-1.05049	0.102686	-1.09693	0.0490957	-0.199113	1	-0.239327	1	0.0531049	1	0.360807	1	0.0762343	1	0.0513802	1	EFZ14259	gi|322788658|gb|EFZ14259.1|hypothetical protein SINV_10231 [Solenopsis invicta]
Locus_25807	0.477262	0.797078	2.5027	3.00042e-08	0.697388	1	0.420404	1	0.29531	1	1.40518	0.0294534	0.7037	1	0.451784	1	AFQ20417	gi|401802089|gb|AFQ20417.1|peptidoglycan recognition protein, partial [Bombus monticola] >gi|401802091|gb|AFQ20418.1| peptidoglycan recognition protein, partial [Bombus monticola] >gi|401802093|gb|AFQ20419.1| peptidoglycan recognition protein, partial [Bombus monticola] >gi|401802095|gb|AFQ20420.1| peptidoglycan recognition protein, partial [Bombus monticola] >gi|401802097|gb|AFQ20421.1| peptidog…
Locus_25856	2.59666	0.0150026	2.2021	6.89388e-05	-0.710605	1	-0.71109	0.717908	1.43082	0.86165	1.44304	0.117731	-0.00763349	1	0.464911	1	EFN71582	gi|307185660|gb|EFN71582.1|Serine protease snake [Camponotus floridanus]
Locus_25912	1.06976	0.422894	-0.8977	0.669335	-0.180271	1	-2.10577	0.00103756	-0.573332	1	-1.31947	0.695082	-0.893971	0.7005	-1.10885	0.368623	EFA00965	gi|270004517|gb|EFA00965.1|hypothetical protein TcasGA2_TC003876 [Tribolium castaneum]
Locus_26024	1.05626	0.121712	-1.10956	0.0746149	0.0737655	1	-1.62019	0.00179728	1.02443	0.304607	-1.50439	0.0208483	-0.46944	1	-0.703636	0.90469	XP_970573	gi|91077530|ref|XP_970573.1|PREDICTED: similar to cuticular protein Ld-CP1v1 [Tribolium castaneum] >gi|270001592|gb|EEZ98039.1| hypothetical protein TcasGA2_TC000442 [Tribolium castaneum]
Locus_26029	0.558009	0.693334	1.41919	0.00354345	0.462345	1	0.859332	0.312033	0.714495	0.75588	0.507365	1	0.846169	0.584998	0.71875	0.792652	XP_973726	gi|91082539|ref|XP_973726.1|PREDICTED: similar to inter-alpha (globulin) inhibitor H4 (plasma Kallikrein-sensitive glycoprotein) [Tribolium castaneum]
Locus_26137	-5.35103	0.0393265	-3.62967	0.000705228	0.444951	1	-2.11334	0.469156	-1.92377	0.827548	-1.68551	0.434765	1.13959	1	1.39533	0.681218	AAZ94269	gi|73921478|gb|AAZ94269.1|cytochrome P450 [Leptinotarsa decemlineata]
Locus_26430	2.28161	0.519796	3.51629	5.34327e-05	1.32954	1	-1.1855	0.978027	1.22953	1	1.16638	1	1.71599	1	1.90395	0.26098	AGK40922	gi|482875797|gb|AGK40922.1|serine protease snake-4 [Nilaparvata lugens]
Locus_26576	1.90597	3.79939e-05	0.751833	0.361995	-0.00180743	1	1.47543	0.005597	0.772811	0.648367	0.19364	1	1.45631	0.0139676	0.483065	1	BAG72255	gi|208609316|dbj|BAG72255.1|aquaporin [Coptotermes formosanus]
Locus_1680	0.857067	0.92234	3.02464	6.99908e-06	2.65927	1	0.545909	1	-0.208828	1	-0.187037	1	3.52747	1	1.61478	0.447672	EFA08760	gi|270012312|gb|EFA08760.1|hypothetical protein TcasGA2_TC006439 [Tribolium castaneum]
Locus_26800	8.31465	2.67413e-27	9.94407	3.17455e-24	8.23461	2.88953e-09	8.62211	5.63006e-31	3.90001	0.025422	1.9857	1	3.52318	1	-2.35013	1	AAG26008	gi|10998836|gb|AAG26008.1|AF312017_1beta-glucosidase precursor [Tenebrio molitor]
Locus_27096	0.835996	0.65357	2.74229	2.8347e-06	0.136747	1	2.05078	0.00309234	0.142945	1	1.86266	0.0290464	1.10021	1	1.70501	0.0412692	XP_969618	gi|189236051|ref|XP_969618.2|PREDICTED: similar to CG3106 CG3106-PA [Tribolium castaneum]
Locus_27276	1.28697	0.41494	-1.30891	0.042143	0.548807	1	-0.244274	1	1.04187	0.936802	-1.33486	0.133791	-0.236829	1	-0.469845	1	XP_968488	gi|189242047|ref|XP_968488.2|PREDICTED: similar to serine protease [Tribolium castaneum]
Locus_27354	2.98888	0.0271752	-6.95163	1.96906e-08	-0.789024	1	-2.77695	0.0886398	-3.61466	0.854758	-3.65597	0.000228564	2.03938	0.024828	-2.57793	0.214048	XP_973942	gi|91083847|ref|XP_973942.1|PREDICTED: similar to putative cuticle protein CP5 [Tribolium castaneum] >gi|270007939|gb|EFA04387.1| hypothetical protein TcasGA2_TC014685 [Tribolium castaneum]
Locus_27563	-1.85189	0.000243542	-1.78718	0.000218299	-0.0860568	1	-0.275857	1	-0.579488	0.954018	-0.0689864	1	-0.207506	1	0.218306	1	XP_971229	gi|91088143|ref|XP_971229.1|PREDICTED: similar to dimmed CG8667-PA [Tribolium castaneum] >gi|270012119|gb|EFA08567.1| hypothetical protein TcasGA2_TC006222 [Tribolium castaneum]
Locus_1719	1.42567	0.0106654	0.497201	0.804568	0.663064	1	1.012	0.179384	0.48341	1	-0.0684267	1	-0.0947073	1	0.0112408	1	NP_001107807	gi|167234210|ref|NP_001107807.1|maxillopedia [Tribolium castaneum] >gi|270002809|gb|EEZ99256.1| proboscipedia [Tribolium castaneum]
Locus_27906	0.0467928	1	-1.41785	0.0045571	-0.323772	1	-0.252803	1	-0.17753	1	-0.981759	0.351986	-0.463145	1	-0.48838	1	XP_975880	gi|91085479|ref|XP_975880.1|PREDICTED: similar to CG9572 CG9572-PA isoform 2 [Tribolium castaneum]
Locus_28072	-0.172646	1	-1.3312	0.00771559	-0.304119	1	-0.547464	0.813339	0.0385454	1	-0.613915	1	-0.110001	1	-0.190971	1	EFA07696	gi|270011248|gb|EFA07696.1|hypothetical protein TcasGA2_TC002172 [Tribolium castaneum]
Locus_1727	0.648888	0.573917	1.54159	0.00147675	-0.106841	1	1.25505	0.0321966	0.852699	0.556538	0.418023	1	0.473462	1	0.219885	1	XP_001607859	gi|345482721|ref|XP_001607859.2|PREDICTED: protein CutA homolog [Nasonia vitripennis]
Locus_1741	0.257836	0.955647	1.12325	0.0458556	0.449206	1	0.72321	0.549527	0.641316	0.854758	0.884811	0.521866	0.620949	1	0.965638	0.266022	XP_975429	gi|91087187|ref|XP_975429.1|PREDICTED: similar to acheron [Tribolium castaneum] >gi|270009568|gb|EFA06016.1| hypothetical protein TcasGA2_TC008844 [Tribolium castaneum]
Locus_28495	-8.23865	2.24863e-11	-7.92132	1.3921e-13	-1.98906	0.0834726	-7.72221	8.8868e-12	0.861276	0.740506	-0.20252	1	0.454604	1	-0.519339	1	EFA08760	gi|270012312|gb|EFA08760.1|hypothetical protein TcasGA2_TC006439 [Tribolium castaneum]
Locus_28646	1.15582	0.0512711	1.42284	0.00354345	0.252958	1	0.569735	0.778295	0.30571	1	0.0569404	1	0.100177	1	-0.0889362	1	XP_971831	gi|91094301|ref|XP_971831.1|PREDICTED: similar to CG2765 CG2765-PA [Tribolium castaneum] >gi|270014382|gb|EFA10830.1| hypothetical protein TcasGA2_TC001606 [Tribolium castaneum]
Locus_28661	-0.900005	0.425791	-1.30836	0.0258666	0.263331	1	-0.810633	0.454805	-0.356356	1	-0.0631499	1	-0.266721	1	0.173795	1	XP_975385	gi|91088761|ref|XP_975385.1|PREDICTED: similar to cytochrome P450 [Tribolium castaneum] >gi|270012792|gb|EFA09240.1| cytochrome P450-like protein [Tribolium castaneum]
Locus_28787	-0.862955	0.283983	-0.996347	0.107941	-0.761638	1	-1.76837	0.000369259	1.02281	0.276332	-0.763114	0.799919	0.125265	1	0.0416133	1	XP_001603469	gi|345483441|ref|XP_001603469.2|PREDICTED: lipase 3-like [Nasonia vitripennis]
Locus_28788	1.07465	0.412527	1.67142	0.0456503	0.661435	1	0.290005	1	0.5281	1	1.3221	0.579784	0.712829	1	0.278469	1	EFA10219	gi|270013771|gb|EFA10219.1|hypothetical protein TcasGA2_TC012415 [Tribolium castaneum]
Locus_28839	-0.872984	0.288366	-2.48135	1.44062e-07	-0.141948	1	-1.97227	4.56789e-05	-0.814567	0.636965	-0.969526	0.424968	-0.817492	0.641389	-0.528638	1	XP_973808	gi|91078150|ref|XP_973808.1|PREDICTED: similar to CG8927 CG8927-PA [Tribolium castaneum] >gi|270002346|gb|EEZ98793.1| hypothetical protein TcasGA2_TC001357 [Tribolium castaneum]
Locus_28872	1.71233	0.000766083	-0.0117207	1	0.048092	1	-0.00807267	1	0.777033	0.732525	0.0707157	1	0.833554	0.651313	0.0677311	1	EGI70901	gi|332031388|gb|EGI70901.1|Type-1 angiotensin II receptor-associated protein [Acromyrmex echinatior]
Locus_28944	0.145397	1	0.388134	1	-0.665656	1	-1.96094	0.00785205	-0.0323276	1	0.35879	1	-0.706687	1	-0.1687	1	EHJ69322	gi|357614849|gb|EHJ69322.1|hypothetical protein KGM_10879 [Danaus plexippus]
Locus_29596	0.629274	0.622667	1.52004	0.00292458	0.599159	1	0.785449	0.482321	0.892785	0.518048	1.02048	0.358089	0.73326	0.838527	0.930382	0.377068	EGI70555	gi|332030929|gb|EGI70555.1|Acyl-CoA Delta(11) desaturase [Acromyrmex echinatior]
Locus_29597	0.69634	0.497531	1.48328	0.00220475	0.468938	1	1.5167	0.00314881	0.842813	0.532401	0.998427	0.31161	1.8095	0.000574426	1.86539	5.86003e-05	EFA04837	gi|270008389|gb|EFA04837.1|hypothetical protein TcasGA2_TC014887 [Tribolium castaneum]
Locus_29626	3.36219	1.76657e-08	3.30531	1.96906e-08	4.04763	0.0118876	9.36746	6.33669e-20	1.50415	0.340765	0.37876	1	-2.74736	1	2.1339	1	XP_966858	gi|189237251|ref|XP_966858.2|PREDICTED: similar to pheromone-degrading enzyme isoform 1 [Tribolium castaneum]
Locus_29666	0.221892	0.969672	1.1851	0.0319723	0.275887	1	1.10281	0.0978819	-0.29078	1	0.196709	1	0.442175	1	0.168384	1	XP_968311	gi|91092430|ref|XP_968311.1|PREDICTED: similar to UNC93A protein [Tribolium castaneum] >gi|270004742|gb|EFA01190.1| hypothetical protein TcasGA2_TC010516 [Tribolium castaneum]
Locus_29834	5.45816	2.28681e-08	6.49419	2.11418e-05	2.65927	1	3.26644	0.656566	2.18988	0.857863	1.97649	1	3.53191	1	0	1	XP_001868729	gi|170068091|ref|XP_001868729.1|conserved hypothetical protein [Culex quinquefasciatus] >gi|167864205|gb|EDS27588.1| conserved hypothetical protein [Culex quinquefasciatus]
Locus_30148	-2.80484	0.00023192	-1.42508	0.310006	0.529088	1	-0.699659	0.995331	0.881217	0.736295	-0.209094	1	0.523475	1	0.623238	1	XP_972759	gi|189239649|ref|XP_972759.2|PREDICTED: similar to glucosyl/glucuronosyl transferases [Tribolium castaneum]
Locus_30174	0.938589	0.180942	0.0937643	1	-5.49846	9.68688e-31	3.23798	9.13844e-08	-0.57922	0.936802	-0.346949	1	-6.89732	6.96061e-42	4.35818	1.12893e-14	EFA12457	gi|270016009|gb|EFA12457.1|hypothetical protein TcasGA2_TC004334 [Tribolium castaneum]
Locus_30337	2.63349	4.5538e-05	1.68121	0.0272002	0.110514	1	0.604048	0.898406	0.54275	1	0.544473	1	-0.589488	1	-1.25921	0.474157	XP_003486733	gi|350403217|ref|XP_003486733.1|PREDICTED: serine/threonine-protein phosphatase 6 regulatory ankyrin repeat subunit C-like isoform 1 [Bombus impatiens]
Locus_30528	-4.74999	2.94539e-05	-2.48365	0.000849627	-0.629593	1	-0.818008	0.749499	0.711087	0.998444	2.19504	0.00016408	0.791837	1	0.122121	1	XP_970561	gi|91094593|ref|XP_970561.1|PREDICTED: similar to antennae-rich cytochrome P450 [Tribolium castaneum] >gi|270016410|gb|EFA12856.1| cytochrome P450 345A1 [Tribolium castaneum]
Locus_1842	-1.74619	0.000586378	-1.35809	0.0116661	-0.00448036	1	-0.831969	0.405816	-0.00597204	1	-0.679728	1	-0.0655985	1	0.0293794	1	XP_001606341	gi|156545848|ref|XP_001606341.1|PREDICTED: alpha-tocopherol transfer protein-like [Nasonia vitripennis]
Locus_30819	1.9467	4.90051e-05	1.02839	0.0936591	0.125409	1	0.777945	0.466167	1.64273	0.00694943	0.287446	1	0.160013	1	0.296254	1	NP_001157647	gi|255958234|ref|NP_001157647.1|matrix metalloproteinase 1 isoform 2 precursor [Tribolium castaneum]
Locus_1851	2.3603	7.15554e-07	2.51767	9.71755e-07	1.06921	0.585055	1.99485	0.000115886	0.163994	1	0.556667	1	-0.0479309	1	-0.957762	0.59537	XP_971809	gi|189238586|ref|XP_971809.2|PREDICTED: similar to CG3823 CG3823-PA [Tribolium castaneum]
Locus_31113	1.32257	0.0150231	1.45116	0.00296432	0.649312	1	1.39965	0.0092828	0.73312	0.736078	0.630894	1	0.711064	0.855934	0.458229	1	XP_966905	gi|91084843|ref|XP_966905.1|PREDICTED: similar to conserved hypothetical protein [Tribolium castaneum] >gi|270008576|gb|EFA05024.1| hypothetical protein TcasGA2_TC015111 [Tribolium castaneum]
Locus_31206	3.60856	0.0205369	1.13164	0.104955	1.18847	1	0.282351	1	4.41997	0.0014519	0.71558	1	1.17579	1	0.767635	1	XP_001356269	gi|125985010|ref|XP_001356269.1|GA22161 [Drosophila pseudoobscura pseudoobscura] >gi|195164652|ref|XP_002023160.1| GL21206 [Drosophila persimilis] >gi|54644591|gb|EAL33332.1| GA22161 [Drosophila pseudoobscura pseudoobscura] >gi|194105245|gb|EDW27288.1| GL21206 [Drosophila persimilis]
Locus_31333	-0.285124	0.939183	-1.16251	0.0401547	-0.0385101	1	0.0687443	1	0.164707	1	-0.0780213	1	-0.319692	1	0.375081	1	XP_974086	gi|189233943|ref|XP_974086.2|PREDICTED: similar to AGAP008839-PA [Tribolium castaneum]
Locus_31494	4.61825	1.69469e-09	3.52445	3.33654e-07	1.79839	0.638978	4.0879	6.20443e-13	0.510601	1	0.234251	1	0.296163	1	0.0270522	1	ERL91975	gi|546681979|gb|ERL91975.1|hypothetical protein D910_09298 [Dendroctonus ponderosae]
Locus_31600	1.6255	0.0118835	1.15085	0.0552458	0.441675	1	0.807945	0.487106	0.663484	0.998444	0.279725	1	0.358882	1	0.412732	1	XP_003425390	gi|345486032|ref|XP_003425390.1|PREDICTED: LOW QUALITY PROTEIN: NADPH:adrenodoxin oxidoreductase, mitochondrial-like [Nasonia vitripennis]
Locus_31770	1.50279	0.00293675	1.7241	0.000189406	-0.341314	1	1.27778	0.0238853	-0.477035	1	0.381954	1	0.256098	1	0.201854	1	EFX84280	gi|321473312|gb|EFX84280.1|hypothetical protein DAPPUDRAFT_194570 [Daphnia pulex]
Locus_31790	-0.339743	0.902653	1.59821	0.000798264	0.0678163	1	1.36327	0.0130664	0.568968	0.936802	0.832958	0.590348	1.31917	0.0475771	1.57545	0.00169104	XP_970879	gi|91091152|ref|XP_970879.1|PREDICTED: similar to CG17352 CG17352-PA [Tribolium castaneum] >gi|270013129|gb|EFA09577.1| hypothetical protein TcasGA2_TC011691 [Tribolium castaneum]
Locus_31832	-1.04382	0.197108	-1.57418	0.0059482	-0.0686606	1	-0.626926	0.878271	-0.351854	1	0.246487	1	-0.283217	1	0.318698	1	NP_001107793	gi|167004254|ref|NP_001107793.1|empty spiracles [Tribolium castaneum] >gi|162793850|emb|CAP58696.1| empty spiracles [Tribolium castaneum] >gi|270014246|gb|EFA10694.1| empty spiracles [Tribolium castaneum]
Locus_31903	1.38519	0.0134345	0.604358	0.629829	0.317847	1	0.206695	1	0.231012	1	-0.235197	1	0.1592	1	-0.374053	1	EFA04837	gi|270008389|gb|EFA04837.1|hypothetical protein TcasGA2_TC014887 [Tribolium castaneum]
Locus_31968	1.22345	0.0840462	0.789911	0.442206	0.530953	1	1.39034	0.0244993	0.311325	1	0.686111	1	-0.10944	1	0.198917	1	EEZ97322	gi|270000875|gb|EEZ97322.1|hypothetical protein TcasGA2_TC011133 [Tribolium castaneum]
Locus_32237	1.72839	0.00128951	-0.445538	0.873369	0.225509	1	-0.050598	1	0.849094	0.665802	0.303664	1	1.15286	0.205568	0.765201	0.655386	XP_975269	gi|91079086|ref|XP_975269.1|PREDICTED: hypothetical protein [Tribolium castaneum] >gi|270004207|gb|EFA00655.1| hypothetical protein TcasGA2_TC003531 [Tribolium castaneum]
Locus_32491	1.82742	0.0898181	2.53015	6.58981e-05	2.36303	0.00864349	2.01422	0.0151437	0.589245	1	-0.339502	1	-0.108613	1	-0.165801	1	XP_969640	gi|91086153|ref|XP_969640.1|PREDICTED: similar to serine protease 13 [Tribolium castaneum]
Locus_32569	-0.0848517	1	-0.885854	0.668817	-1.81595	0.032869	-1.61559	0.0553222	-0.867928	0.936802	0.452045	1	0.286964	1	-0.395793	1	XP_003426923	gi|345492775|ref|XP_003426923.1|PREDICTED: aldehyde dehydrogenase, dimeric NADP-preferring-like isoform 2 [Nasonia vitripennis]
Locus_32592	-0.73309	0.460244	-1.50027	0.00239011	-0.451152	1	-1.6318	0.00118102	-0.498908	1	-0.969146	0.37979	-0.607675	1	-0.388852	1	EFA08290	gi|270011842|gb|EFA08290.1|hypothetical protein TcasGA2_TC005924 [Tribolium castaneum]
Locus_32721	3.24006	0.001048	0.546674	1	0.0897756	1	4.74772	0.090179	1.6243	0.842937	-0.913063	1	-0.49673	1	3.84089	0.599428	EFA01619	gi|270005171|gb|EFA01619.1|hypothetical protein TcasGA2_TC007188 [Tribolium castaneum]
Locus_32899	0.136561	1	-1.3421	0.00755077	0.469258	1	0.147819	1	-0.00579695	1	-1.14566	0.121087	-0.0853506	1	0.286226	1	XP_970654	gi|91079987|ref|XP_970654.1|PREDICTED: similar to AGAP007413-PA [Tribolium castaneum] >gi|270004612|gb|EFA01060.1| hypothetical protein TcasGA2_TC003978 [Tribolium castaneum]
Locus_33065	2.84249	5.47739e-07	2.18797	1.00605e-05	0.431902	1	1.11538	0.254446	0.560868	1	0.698109	1	1.32934	0.584998	0.192792	1	EFZ18656	gi|322796032|gb|EFZ18656.1|hypothetical protein SINV_16184 [Solenopsis invicta]
Locus_33080	-0.568084	0.67746	-1.42446	0.00348807	-0.337726	1	-0.338112	1	-0.122329	1	-0.532575	1	-0.0907077	1	-0.135664	1	EFA01722	gi|270005274|gb|EFA01722.1|hypothetical protein TcasGA2_TC007302 [Tribolium castaneum]
Locus_33135	2.70389	2.22432e-05	4.34706	9.93222e-12	3.77218	2.3724e-07	3.0992	7.94582e-06	1.01955	0.854758	1.21645	1	1.37669	0.919268	1.54731	0.386597	NP_001166253	gi|289684209|ref|NP_001166253.1|serine protease homolog 93 precursor [Nasonia vitripennis]
Locus_33415	-0.27733	0.974919	1.91615	0.000111657	0.331542	1	1.32863	0.0357381	0.554327	1	1.31319	0.0851652	1.73919	0.0176638	1.0978	0.204251	XP_972574	gi|189236231|ref|XP_972574.2|PREDICTED: similar to AGAP003782-PA [Tribolium castaneum] >gi|270005539|gb|EFA01987.1| hypothetical protein TcasGA2_TC007608 [Tribolium castaneum]
Locus_33455	6.09976	0.00471551	3.7124	0.00448474	0.674037	1	3.02983	0.0192099	5.13744	0.232693	-0.381805	1	-4.57358	0.543453	0.950734	1	AEE62857	gi|332375432|gb|AEE62857.1|unknown [Dendroctonus ponderosae] >gi|546681108|gb|ERL91264.1| hypothetical protein D910_08598 [Dendroctonus ponderosae]
Locus_33554	-1.36677	0.00969668	-0.604568	0.594729	-0.774605	1	-1.08812	0.0894241	-0.61935	0.872945	0.0837558	1	-0.305339	1	-0.159025	1	EEZ97966	gi|270001519|gb|EEZ97966.1|hypothetical protein TcasGA2_TC000358 [Tribolium castaneum]
Locus_33848	1.83875	0.00022751	2.36741	2.15293e-07	1.53239	0.032869	1.89058	0.000142683	1.25114	0.121595	1.12397	0.206111	2.21309	3.43012e-05	0.974347	0.328816	EFA08760	gi|270012312|gb|EFA08760.1|hypothetical protein TcasGA2_TC006439 [Tribolium castaneum]
Locus_33931	8.08847	2.47574e-54	6.77094	2.02588e-43	3.67878	2.34612e-15	4.47032	1.82705e-23	2.44326	2.51931e-06	0.209136	1	0.957188	0.493916	-0.0369314	1	EFX82600	gi|321471628|gb|EFX82600.1|hypothetical protein DAPPUDRAFT_316382 [Daphnia pulex]
Locus_34199	3.77983	8.45432e-14	3.59666	5.6401e-12	1.78533	0.0212049	4.94302	7.04778e-19	2.83037	7.4891e-07	1.28758	0.384196	1.08987	0.59248	2.24557	0.00319028	XP_973103	gi|189236687|ref|XP_973103.2|PREDICTED: similar to AGAP003501-PA [Tribolium castaneum]
Locus_34442	1.34645	0.0116097	0.987127	0.10155	0.251609	1	0.96443	0.190085	0.159864	1	-0.0237676	1	0.00713429	1	-0.159915	1	EFA02697	gi|270006249|gb|EFA02697.1|hypothetical protein TcasGA2_TC008419 [Tribolium castaneum]
Locus_34447	-0.916502	0.214957	-1.2361	0.0198981	-0.454124	1	-0.782119	0.461943	0.00243015	1	0.429288	1	-0.0459395	1	0.327408	1	XP_972269	gi|91081383|ref|XP_972269.1|PREDICTED: similar to Leucine rich repeat containing 15 [Tribolium castaneum] >gi|270006117|gb|EFA02565.1| hypothetical protein TcasGA2_TC008275 [Tribolium castaneum]
Locus_34500	3.75802	9.45726e-16	4.03163	3.19676e-19	1.66026	0.0348161	3.10768	1.77117e-11	0.892936	0.642697	0.679188	1	0.60676	1	0.98216	0.388073	NP_001164097	gi|282158107|ref|NP_001164097.1|esterase 6 precursor [Tribolium castaneum] >gi|270015551|gb|EFA11999.1| esterase 6 [Tribolium castaneum]
Locus_34698	1.57687	0.0101966	0.833151	0.315515	-0.177653	1	-0.0802749	1	1.25168	0.219023	0.365592	1	0.883201	0.838527	0.261251	1	XP_972710	gi|91082921|ref|XP_972710.1|PREDICTED: similar to annulin [Tribolium castaneum] >gi|270007059|gb|EFA03507.1| hypothetical protein TcasGA2_TC013508 [Tribolium castaneum]
Locus_35011	-0.142582	1	-0.156847	1	1.43254	0.042037	0.415586	1	-0.642177	0.885361	-0.822629	0.689147	1.15071	0.202985	0.807447	0.657641	CAL23188	gi|125629047|emb|CAL23188.2|gustatory receptor candidate 55 [Tribolium castaneum] >gi|270011173|gb|EFA07621.1| gustatory receptor 125 [Tribolium castaneum]
Locus_35116	-1.40317	0.0121338	-0.373832	0.978099	-0.339276	1	0.237794	1	-1.03538	0.302114	-0.244211	1	-0.4615	1	-0.254991	1	AEE62952	gi|332375622|gb|AEE62952.1|unknown [Dendroctonus ponderosae]
Locus_35187	0.292305	0.93765	-1.28797	0.0110331	-0.162808	1	-0.738957	0.500207	-0.0428223	1	-0.556854	1	0.105446	1	0.0903087	1	NP_001034493	gi|86515332|ref|NP_001034493.1|pro-phenol oxidase subunit 1 [Tribolium castaneum] >gi|70999572|gb|AAX84204.1| pro-phenol oxidase subunit 1 [Tribolium castaneum] >gi|270002742|gb|EEZ99189.1| hypothetical protein TcasGA2_TC000325 [Tribolium castaneum]
Locus_35227	0.0320936	1	-1.35881	0.00724992	-0.129387	1	-0.662131	0.627933	0.234263	1	-0.70952	0.935768	0.0101402	1	-0.366522	1	XP_968768	gi|91088293|ref|XP_968768.1|PREDICTED: similar to CG10999 CG10999-PA [Tribolium castaneum]
Locus_35655	0.884086	0.240833	-1.2494	0.0153087	-0.461211	1	-0.40098	0.996416	0.398131	1	0.321892	1	0.7337	0.833031	0.471885	1	XP_967937	gi|91093173|ref|XP_967937.1|PREDICTED: similar to ribosomal protein S21e [Tribolium castaneum] >gi|270012942|gb|EFA09390.1| hypothetical protein TcasGA2_TC004308 [Tribolium castaneum]
Locus_36708	1.81406	0.013942	1.7807	0.00591351	1.54659	0.669013	0.865157	0.667094	0.210552	1	0.224712	1	0.634334	1	0.215902	1	XP_966913	gi|91086411|ref|XP_966913.1|PREDICTED: similar to sugar transporter [Tribolium castaneum] >gi|270010300|gb|EFA06748.1| hypothetical protein TcasGA2_TC009682 [Tribolium castaneum]
Locus_36992	1.5622	0.00702913	1.54818	0.00497197	0.663646	1	1.42129	0.0198946	0.933419	0.573333	-0.264133	1	0.399921	1	0.0902857	1	XP_005181164	gi|557762902|ref|XP_005181164.1|PREDICTED: 3-hydroxyisobutyryl-CoA hydrolase, mitochondrial-like isoform X1 [Musca domestica]
Locus_37084	-0.430888	0.905438	-1.45129	0.0325237	-0.0444523	1	-1.60588	0.0130664	-0.622343	1	-0.872032	0.906704	-0.370582	1	-0.449429	1	EFA12837	gi|270016391|gb|EFA12837.1|hypothetical protein TcasGA2_TC006937 [Tribolium castaneum]
Locus_37664	6.00506	0.00702913	5.26744	0.0105177	1.29466	1	4.1888	0.26631	4.3482	0.608245	1.97649	1	1.41285	1	2.95428	1	XP_970028	gi|91076320|ref|XP_970028.1|PREDICTED: similar to cuticular protein 113, RR-1 family (AGAP010887-PA) [Tribolium castaneum] >gi|270002481|gb|EEZ98928.1| hypothetical protein TcasGA2_TC004548 [Tribolium castaneum]
Locus_38203	0.110975	1	-0.19384	1	-0.0980457	1	-2.34717	0.000240495	0.191481	1	0.330086	1	-1.02257	0.69235	-0.557066	1	ERL91190	gi|546681025|gb|ERL91190.1|hypothetical protein D910_08529 [Dendroctonus ponderosae]
Locus_38273	-4.85864	0.125924	-0.465589	1	-3.96739	0.0212049	1.95404	1	-4.85864	0.305718	6.09654	1.85055e-11	2.56101	0.000140752	9.66965	5.95895e-22	XP_002411147	gi|241647495|ref|XP_002411147.1|translation elongation factor EF-1 alpha/Tu, putative [Ixodes scapularis] >gi|215503777|gb|EEC13271.1| translation elongation factor EF-1 alpha/Tu, putative [Ixodes scapularis]
Locus_38335	0.482796	0.889	3.41381	1.06177e-12	0.215492	1	1.28226	0.0599251	0.213493	1	1.25826	0.20536	-0.43778	1	0.581989	1	BAM18171	gi|389609119|dbj|BAM18171.1|sulfotransferase [Papilio xuthus]
Locus_38378	0.279432	0.957471	1.11732	0.0458073	0.170175	1	0.0898767	1	-1.00464	0.521741	-2.19802	8.21598e-06	-1.29008	0.205568	-0.837132	0.548671	XP_001971561	gi|194865702|ref|XP_001971561.1|GG14375 [Drosophila erecta] >gi|190653344|gb|EDV50587.1| GG14375 [Drosophila erecta]
Locus_38423	9.64905	1.36705e-18	5.95249	1.27611e-15	3.35065	1.08787e-06	3.7431	9.88523e-13	4.91955	0.322673	-1.22208	1	1.80279	0.205568	0.909099	1	EGI63346	gi|332023081|gb|EGI63346.1|Glucose dehydrogenase [Acromyrmex echinatior]
Locus_2104	0	1	4.85228	0.0391297	0	1	3.26386	0.656566	0	1	1.9857	1	0	1	2.1339	1	EFN75053	gi|307191550|gb|EFN75053.1|Fatty acid synthase [Camponotus floridanus]
Locus_39544	0.586052	1	5.28604	4.59453e-26	4.08628	1	-1.54239	0.190085	6.95791	2.42854e-16	6.07609	3.20013e-32	10.2329	8.26794e-22	4.36865	4.00428e-18	ABP97089	gi|145864821|gb|ABP97089.1|antibacterial peptide Cp1 [Copris tripartitus]
Locus_40002	0.528096	0.8396	0.135372	1	1.74434	0.0491955	0.841579	0.763445	0.581601	1	-1.75028	0.066295	1.29838	0.371289	0.775684	1	EJY57899	gi|403183164|gb|EJY57899.1|AAEL011073-PC, partial [Aedes aegypti]
Locus_40030	1.07724	0.0866806	1.12706	0.0401547	0.354498	1	1.31178	0.0184521	0.409191	1	0.102552	1	0.286677	1	-0.0479272	1	XP_969620	gi|189236382|ref|XP_969620.2|PREDICTED: similar to mushroom bodies tiny CG18582-PA [Tribolium castaneum]
Locus_40031	-1.82278	0.0252424	-1.1422	0.293457	0.607113	1	-1.31727	0.283997	-0.161585	1	-0.157851	1	0.911519	1	0.0337486	1	XP_001962612	gi|194760783|ref|XP_001962612.1|GF15545 [Drosophila ananassae] >gi|190616309|gb|EDV31833.1| GF15545 [Drosophila ananassae]
Locus_40050	2.31153	5.16515e-07	1.74621	0.000283401	0.0345857	1	-0.335022	1	-0.00669986	1	-0.335471	1	-0.624744	1	-0.233274	1	NP_001123908	gi|194363749|ref|NP_001123908.1|cytochrome P450 CYP18A1 [Tribolium castaneum] >gi|270014221|gb|EFA10669.1| cytochrome P450 18A1 [Tribolium castaneum]
Locus_40072	2.19161	0.000174347	0.420233	1	1.40525	0.129873	-0.0424897	1	0.32757	1	-1.2576	0.583745	-0.739675	1	-0.591084	1	XM_005188743	gi|557778338|ref|XM_005188743.1|PREDICTED: Musca domestica neuropeptide-like 3-like (LOC101897069), mRNA
Locus_40149	3.23073	1.40988e-05	2.9676	3.08697e-08	1.23464	1	1.5304	0.057876	1.18395	0.936802	0.340793	1	0.705669	1	0.199557	1	NP_001164248	gi|282720995|ref|NP_001164248.1|cytochrome P450 9Z4 [Tribolium castaneum] >gi|270012794|gb|EFA09242.1| cytochrome P450 9Z4 [Tribolium castaneum]
Locus_40168	0.772481	0.427106	1.2144	0.0285653	-0.242449	1	0.513136	0.88252	0.437233	1	0.122321	1	-0.207171	1	0.310646	1	AAQ96921	gi|37674500|gb|AAQ96921.1|odorant-binding protein RpalOBP4' [Rhynchophorus palmarum]
Locus_40284	0.60735	0.829197	-0.404255	1	0.868777	1	-2.08075	0.000562849	0.470532	1	-0.830986	1	0.806825	1	-0.913534	0.624037	ENN79754	gi|478259952|gb|ENN79754.1|hypothetical protein YQE_03810, partial [Dendroctonus ponderosae]
Locus_40619	-0.61366	0.649351	-0.694426	0.459712	-0.727448	1	-1.27859	0.0342051	0.357819	1	0.0387968	1	0.447606	1	0.248385	1	XP_313400	gi|118784020|ref|XP_313400.3|AGAP003636-PA [Anopheles gambiae str. PEST] >gi|116128750|gb|EAA08814.4| AGAP003636-PA [Anopheles gambiae str. PEST]
Locus_40916	-1.26638	0.134782	-1.91685	0.00230647	-0.709348	1	-1.41133	0.047946	-0.899926	0.753991	-1.36301	0.189015	-0.712541	1	-0.899146	0.646211	XP_972822	gi|189234322|ref|XP_972822.2|PREDICTED: similar to putative esterase [Tribolium castaneum]
Locus_40925	0.704114	0.505891	0.401958	0.956038	0.832658	0.941963	1.43892	0.00839529	0.258791	1	0.246583	1	0.604062	1	0.214327	1	ERL96156	gi|546687476|gb|ERL96156.1|hypothetical protein D910_01213 [Dendroctonus ponderosae]
Locus_41005	-0.428012	0.851836	-1.81634	0.000225413	-0.895927	1	-0.317215	1	0.251899	1	0.299974	1	-0.16449	1	-0.0139725	1	XP_968781	gi|91092392|ref|XP_968781.1|PREDICTED: similar to MGC107831 protein [Tribolium castaneum] >gi|270011250|gb|EFA07698.1| hypothetical protein TcasGA2_TC002174 [Tribolium castaneum]
Locus_41088	0.11522	1	4.22092	3.49111e-18	1.23696	0.742117	2.08046	4.36625e-05	1.17094	0.588469	1.49206	0.0704937	0.539628	1	0.630409	1	AEE61543	gi|332372802|gb|AEE61543.1|unknown [Dendroctonus ponderosae] >gi|546675229|gb|ERL86465.1| hypothetical protein D910_03871 [Dendroctonus ponderosae]
Locus_41970	0.841335	0.340188	1.43938	0.0102754	0.381322	1	0.658506	0.774784	0.738088	0.770982	0.49582	1	0.477114	1	-0.0559254	1	EFA10800	gi|270014352|gb|EFA10800.1|odorant receptor 64 [Tribolium castaneum]
Locus_42103	1.16382	0.048527	1.45998	0.00252206	0.0961606	1	0.598172	0.724339	0.289117	1	-0.0369794	1	-0.0355769	1	-0.0999927	1	XP_975405	gi|189236516|ref|XP_975405.2|PREDICTED: similar to AGAP004458-PA [Tribolium castaneum] >gi|270005319|gb|EFA01767.1| hypothetical protein TcasGA2_TC007366 [Tribolium castaneum]
Locus_42294	0.337304	0.910831	1.22206	0.0265644	0.375512	1	0.582731	0.790395	-0.281936	1	0.518963	1	0.181077	1	0.100269	1	XP_002433184	gi|242025544|ref|XP_002433184.1|arylsulfatase B precursor, putative [Pediculus humanus corporis] >gi|212518725|gb|EEB20446.1| arylsulfatase B precursor, putative [Pediculus humanus corporis]
Locus_42316	-0.0781118	1	-1.78329	9.39002e-05	-0.441512	1	-0.778515	0.43262	0.184992	1	-1.17861	0.0952854	-0.317483	1	-0.500113	1	ERL95522	gi|546686130|gb|ERL95522.1|hypothetical protein D910_12784 [Dendroctonus ponderosae]
Locus_42317	0.859742	0.328956	1.36466	0.00908108	0.65936	1	0.471761	0.928176	0.254456	1	0.137974	1	0.458968	1	-0.101323	1	XP_972218	gi|91082481|ref|XP_972218.1|PREDICTED: similar to AGAP007836-PA [Tribolium castaneum]
Locus_42810	-1.48767	0.00949366	-1.06615	0.0801249	-0.0383406	1	-0.0821818	1	-0.0146999	1	0.694625	1	1.2549	0.205568	0.591016	1	XP_001844206	gi|170032676|ref|XP_001844206.1|cytochrome P450 26B1 [Culex quinquefasciatus] >gi|167873036|gb|EDS36419.1| cytochrome P450 26B1 [Culex quinquefasciatus]
Locus_42882	0.83385	0.300185	1.19705	0.0292369	0.0923399	1	0.572432	0.787959	0.857461	0.521741	0.534036	1	0.834399	0.61738	-0.122522	1	NP_001161311	gi|268607706|ref|NP_001161311.1|cuticular protein RR-1 family member 16 precursor [Nasonia vitripennis]
Locus_42997	1.76811	0.00897596	1.41278	0.15103	0.113638	1	-1.10352	0.213102	0.613378	1	-0.461611	1	0.0369777	1	-1.06418	0.368623	ENN71902	gi|478251437|gb|ENN71902.1|hypothetical protein YQE_11439, partial [Dendroctonus ponderosae]
Locus_43068	1.4171	0.304785	1.97241	0.0038843	0.50872	1	-2.13961	0.0169184	1.64553	0.322644	-0.782257	1	0.280481	1	-1.69625	0.132376	ERL93524	gi|546683759|gb|ERL93524.1|hypothetical protein D910_10813 [Dendroctonus ponderosae]
Locus_43147	-1.60772	0.00114972	-2.23978	4.98845e-07	0.819663	1	0.0109962	1	-0.276863	1	0.161417	1	-0.0085651	1	0.21156	1	AEE62537	gi|332374792|gb|AEE62537.1|unknown [Dendroctonus ponderosae]
Locus_43502	0.304111	1	1.31316	0.273027	0.214269	1	2.04526	0.0306617	0.544638	1	1.48422	0.447817	0.770937	1	1.70375	0.219476	EFA12117	gi|270015669|gb|EFA12117.1|hypothetical protein TcasGA2_TC002263 [Tribolium castaneum]
Locus_43567	5.88954	0.0107882	0.636719	1	5.24482	0.30578	1.83868	0.830402	2.55321	1	-3.20778	1	0	1	-0.226109	1	XP_001953000	gi|194741046|ref|XP_001953000.1|GF17553 [Drosophila ananassae] >gi|190626059|gb|EDV41583.1| GF17553 [Drosophila ananassae]
Locus_43770	5.23799	2.86238e-27	3.97118	2.08883e-18	1.27334	0.110152	4.72694	4.88118e-25	2.14278	0.000312381	-0.76949	1	-0.865971	0.634162	0.647237	1	EFA01480	gi|270005032|gb|EFA01480.1|hypothetical protein TcasGA2_TC007031 [Tribolium castaneum]
Locus_43918	2.23157	0.0162174	0.156401	1	1.63322	1	0.978687	0.368376	1.61176	0.473285	0.161898	1	1.69748	0.61738	1.29313	0.110034	ERL92816	gi|546682937|gb|ERL92816.1|hypothetical protein D910_10124 [Dendroctonus ponderosae]
Locus_43982	0.867218	0.485869	2.16953	1.7723e-05	0.766497	1	1.36097	0.041462	1.0471	0.521741	0.418977	1	1.13533	0.471663	0.434452	1	EFA05977	gi|270009529|gb|EFA05977.1|hypothetical protein TcasGA2_TC008803 [Tribolium castaneum]
Locus_44233	0.172594	1	-1.24101	0.226212	-0.565854	1	-1.60847	0.0158286	0.424058	1	0.532573	1	-0.69281	1	-0.408045	1	XP_968019	gi|91093795|ref|XP_968019.1|PREDICTED: similar to CG14470 CG14470-PA [Tribolium castaneum] >gi|270015936|gb|EFA12384.1| serpin peptidase inhibitor 2 [Tribolium castaneum]
Locus_44234	-0.127989	1	-1.34389	0.0329407	-0.35001	1	-0.593757	0.878621	-0.160554	1	0.13517	1	-0.0966449	1	-0.417202	1	XP_967920	gi|91089007|ref|XP_967920.1|PREDICTED: similar to net CG11450-PA [Tribolium castaneum]
Locus_44246	0.0207434	1	-1.22546	0.0404207	-0.221416	1	-0.471281	0.971624	0.783375	0.763028	0.168368	1	0.215496	1	0.113782	1	ENN80980	gi|478261949|gb|ENN80980.1|hypothetical protein YQE_02608, partial [Dendroctonus ponderosae]
Locus_44447	1.448	0.070187	1.89602	0.00204218	-0.667031	1	-0.255871	1	2.16372	0.00152838	0.981898	0.849052	0.333519	1	-0.730435	1	XP_001809833	gi|189239166|ref|XP_001809833.1|PREDICTED: similar to proclotting enzyme [Tribolium castaneum]
Locus_44468	2.45608	0.843055	4.78473	0.0457493	0.444951	1	1.28693	1	4.91475	0.323859	4.77477	0.166992	-0.990719	1	-2.35842	1	EFA12457	gi|270016009|gb|EFA12457.1|hypothetical protein TcasGA2_TC004334 [Tribolium castaneum]
Locus_44593	2.07437	0.0012533	0.733666	0.49567	0.197801	1	0.980996	0.248932	1.35523	0.311218	0.423376	1	0.425704	1	0.291022	1	EEZ99370	gi|270002923|gb|EEZ99370.1|serine protease P61 [Tribolium castaneum]
Locus_44731	0.104466	1	1.83477	0.000259035	0.628954	1	1.37167	0.0297964	0.89116	0.573988	1.19962	0.169044	1.2172	0.221404	1.29428	0.0603498	EEZ97973	gi|270001526|gb|EEZ97973.1|hypothetical protein TcasGA2_TC000368 [Tribolium castaneum]
Locus_2258	-1.76609	0.0107328	-0.634907	0.759991	-0.359389	1	-1.39295	0.101035	-0.544674	1	0.716185	1	0.211674	1	-0.176759	1	ENN75533	gi|478255307|gb|ENN75533.1|hypothetical protein YQE_07876, partial [Dendroctonus ponderosae]
Locus_2266	-3.66974	8.73793e-13	-2.05344	2.43644e-05	-0.705266	1	-2.21819	3.65936e-05	-0.229227	1	-0.757478	0.87854	1.7467	0.00843083	0.224382	1	NP_001123895	gi|194354011|ref|NP_001123895.1|cytochrome P450 CYP9Z1 [Tribolium castaneum] >gi|270012791|gb|EFA09239.1| cytochrome P450 9Z1 [Tribolium castaneum]
Locus_45725	-0.709938	0.962793	2.23753	0.021576	1.58818	1	-0.975163	0.834529	0.100054	1	1.85583	0.373996	0.849873	1	0.319191	1	EFX74470	gi|321463454|gb|EFX74470.1|hypothetical protein DAPPUDRAFT_307295 [Daphnia pulex]
Locus_45785	3.43494	2.09729e-10	2.99537	4.12133e-10	0.93019	1	1.2316	0.0644539	0.163246	1	-1.89792	0.0278279	-0.583792	1	-1.12678	0.266022	AGR39568	gi|524902855|gb|AGR39568.1|odorant binding protein 5 [Agrotis ipsilon]
Locus_46253	-1.243	0.85143	-2.89074	0.00937602	-0.0970782	1	-1.16446	0.98841	0.359936	1	-1.29706	0.943038	1.05923	1	-0.00847124	1	XP_003701822	gi|383852615|ref|XP_003701822.1|PREDICTED: histone-lysine N-methyltransferase SETMAR-like [Megachile rotundata]
Locus_46591	-0.433252	0.960757	2.08709	0.0464265	1.18424	1	-0.786975	1	0.268164	1	0.328122	1	0.603779	1	-0.729172	1	XP_970028	gi|91076320|ref|XP_970028.1|PREDICTED: similar to cuticular protein 113, RR-1 family (AGAP010887-PA) [Tribolium castaneum] >gi|270002481|gb|EEZ98928.1| hypothetical protein TcasGA2_TC004548 [Tribolium castaneum]
Locus_47043	4.36785	1.67385e-18	-3.05348	1.27319e-11	0.248692	1	-1.61822	0.0013724	-0.0891825	1	-3.6883	7.9009e-15	-0.0180898	1	-0.95231	0.27984	XP_976428	gi|91087673|ref|XP_976428.1|PREDICTED: hypothetical protein [Tribolium castaneum] >gi|270010718|gb|EFA07166.1| hypothetical protein TcasGA2_TC010164 [Tribolium castaneum]
Locus_47183	1.71624	0.00163968	1.22624	0.0281212	0.788448	1	1.32636	0.0232557	0.720917	0.854758	-0.486034	1	0.416776	1	0.0667678	1	EFA05233	gi|270008785|gb|EFA05233.1|hypothetical protein TcasGA2_TC015379 [Tribolium castaneum]
Locus_47308	1.41346	0.00873268	0.516616	0.806505	0.165559	1	0.732741	0.597081	0.646981	0.86165	0.29256	1	0.793098	0.741212	-0.11988	1	XP_970731	gi|91083731|ref|XP_970731.1|PREDICTED: similar to tyrosine aminotransferase [Tribolium castaneum] >gi|270006803|gb|EFA03251.1| hypothetical protein TcasGA2_TC013185 [Tribolium castaneum]
Locus_47332	0.719146	0.628347	2.18253	7.243e-06	1.13935	1	2.19385	2.43658e-05	0.110631	1	0.261514	1	1.06487	0.823071	0.865514	0.739935	XP_972220	gi|91083773|ref|XP_972220.1|PREDICTED: similar to odorant-binding protein [Tribolium castaneum] >gi|270006783|gb|EFA03231.1| hypothetical protein TcasGA2_TC013160 [Tribolium castaneum]
Locus_47519	1.91425	0.00806941	5.18806	4.13238e-29	4.88797	3.59391e-10	0.100959	1	4.51143	1.18987e-16	3.99359	1.98311e-18	6.19367	6.20607e-19	3.35746	1.85051e-13	ABZ80663	gi|167444204|gb|ABZ80663.1|hypothetical antimicrobial peptide [Sitophilus zeamais]
Locus_48152	0.396115	0.843055	-1.13042	0.039178	-0.0151963	1	-0.0840735	1	0.0991503	1	-0.901564	0.454409	-0.49615	1	-0.601402	1	AEE61945	gi|332373608|gb|AEE61945.1|unknown [Dendroctonus ponderosae] >gi|546680195|gb|ERL90523.1| hypothetical protein D910_07871 [Dendroctonus ponderosae]
Locus_48159	0.250474	0.971173	-2.37742	1.71117e-07	-0.912069	1	-0.70413	0.597402	-0.102402	1	-0.530443	1	-0.183462	1	0.817842	0.591135	ABS85194	gi|154756887|gb|ABS85194.1|catalase [Protaetia brevitarsis]
Locus_48379	4.54793	0.25937	1.50102	0.894228	-3.63626	1	5.63787	0.00519795	3.42725	0.936802	0.950747	1	-3.63626	1	4.80179	0.11067	XP_005178945	gi|557758435|ref|XP_005178945.1|PREDICTED: uncharacterized protein LOC101894852 [Musca domestica]
Locus_48554	5.97267	0.00798806	1.64592	0.154093	-0.25007	1	0.815008	0.882422	3.95882	0.770982	0.478051	1	0.142471	1	0.292058	1	ENN78202	gi|478258064|gb|ENN78202.1|hypothetical protein YQE_05354, partial [Dendroctonus ponderosae] >gi|546682563|gb|ERL92486.1| hypothetical protein D910_09799 [Dendroctonus ponderosae]
Locus_48559	-0.59932	0.696093	-1.21633	0.0356695	-0.476741	1	-0.481404	0.937329	-0.162298	1	0.115938	1	0.216552	1	0.186115	1	ERL84480	gi|546672689|gb|ERL84480.1|hypothetical protein D910_01911 [Dendroctonus ponderosae]
Locus_48590	1.45712	0.00855742	2.02756	8.72588e-06	0.962715	0.721089	1.70947	0.000524626	-0.00460228	1	0.42316	1	0.394534	1	0.109945	1	XP_004931915	gi|512929810|ref|XP_004931915.1|PREDICTED: protein THEM6-like [Bombyx mori]
Locus_48966	0.251514	0.960128	-1.34441	0.0078874	-0.168901	1	-0.744134	0.500207	0.0521626	1	-0.473431	1	0.36288	1	-0.19731	1	EEZ98088	gi|270001641|gb|EEZ98088.1|hypothetical protein TcasGA2_TC000501 [Tribolium castaneum]
Locus_49207	1.90741	0.0184724	-3.04912	8.40233e-07	0.520579	1	-2.56858	1.2213e-06	0.162526	1	-2.02209	0.00492893	-0.31566	1	-0.405387	1	EFA02526	gi|270006078|gb|EFA02526.1|hypothetical protein TcasGA2_TC008231 [Tribolium castaneum]
Locus_49441	0.85174	0.366072	-1.74574	0.0013345	0.0043458	1	-1.51829	0.00785205	0.156741	1	-1.57226	0.0221978	-0.635707	1	-0.593046	1	EEZ98600	gi|270002153|gb|EEZ98600.1|hypothetical protein TcasGA2_TC001119 [Tribolium castaneum]
Locus_49584	-7.09406	3.19447e-06	-6.46305	1.83755e-06	-1.52211	1	-0.98701	1	0.341928	1	-1.68828	0.373062	-0.653907	1	0.107636	1	ENN74343	gi|478254051|gb|ENN74343.1|hypothetical protein YQE_09313, partial [Dendroctonus ponderosae] >gi|546672818|gb|ERL84574.1| hypothetical protein D910_02003 [Dendroctonus ponderosae]
Locus_49822	0.880353	0.267793	-1.32223	0.0135467	0.304618	1	-1.00403	0.169675	0.574468	0.954018	-1.20993	0.112371	-0.341302	1	-0.517346	1	XP_972715	gi|189238529|ref|XP_972715.2|PREDICTED: similar to glucose dehydrogenase [Tribolium castaneum] >gi|270009088|gb|EFA05536.1| hypothetical protein TcasGA2_TC015723 [Tribolium castaneum]
Locus_50252	6.83977	3.41224e-39	6.75011	2.76747e-40	4.22197	1.64294e-12	6.09569	6.4063e-30	2.21341	0.00116523	1.93996	0.00176319	2.08889	0.0283532	1.33652	0.39682	XP_973180	gi|91077588|ref|XP_973180.1|PREDICTED: similar to cytochrome P450 [Tribolium castaneum] >gi|270002749|gb|EEZ99196.1| cytochrome P450 304E1 [Tribolium castaneum]
Locus_50333	7.02439	2.47147e-05	6.96133	6.62294e-07	0.789207	1	4.7938	7.94582e-06	5.50413	0.119339	0	1	-2.74614	1	-2.35013	1	EFA05439	gi|270008991|gb|EFA05439.1|hypothetical protein TcasGA2_TC015616 [Tribolium castaneum]
Locus_50445	-5.97836	0.00363467	-2.46172	0.0657025	-0.674695	1	-2.87979	0.0604835	0.508563	1	-0.393474	1	-0.685969	1	-0.136652	1	EFA05090	gi|270008642|gb|EFA05090.1|hypothetical protein TcasGA2_TC015188 [Tribolium castaneum]
Locus_50934	-1.257	0.800252	4.02368	1.27422e-05	-0.0997267	1	2.64735	0.0882976	-0.453055	1	0.479028	1	0.824224	1	0.26673	1	XP_002429689	gi|242018452|ref|XP_002429689.1|fatty acid synthase, putative [Pediculus humanus corporis] >gi|212514692|gb|EEB16951.1| fatty acid synthase, putative [Pediculus humanus corporis]
Locus_51169	3.73137	3.08674e-11	-2.95138	3.77169e-09	0.40504	1	-1.32807	0.0297964	0.488	1	-3.55873	5.93705e-11	-0.746666	0.833031	-0.889657	0.477661	XP_001358081	gi|198450676|ref|XP_001358081.2|GA18926 [Drosophila pseudoobscura pseudoobscura] >gi|198131140|gb|EAL27218.2| GA18926 [Drosophila pseudoobscura pseudoobscura]
Locus_2397	-0.225886	0.964877	-0.42825	0.894228	-0.381753	1	-1.82302	0.000148753	-0.575349	0.936802	0.221922	1	0.0992362	1	0.145034	1	NP_001036836	gi|112983994|ref|NP_001036836.1|peptidoglycan recognition protein precursor [Bombyx mori] >gi|18203611|sp|Q9XTN0.1|PGRP_BOMMO RecName: Full=Peptidoglycan recognition protein; Flags: Precursor >gi|4666252|dbj|BAA77209.1| peptidoglycan recognition protein [Bombyx mori] >gi|4666254|dbj|BAA77210.1| peptidoglycan recognition protein [Bombyx mori]
Locus_51483	-2.0179	0.0129197	-2.71813	1.92606e-05	-0.875854	1	-1.67223	0.0217318	0.40155	1	0.0918446	1	0.247686	1	0.285964	1	XP_967517	gi|91084411|ref|XP_967517.1|PREDICTED: similar to GA11062-PA [Tribolium castaneum] >gi|270008843|gb|EFA05291.1| hypothetical protein TcasGA2_TC015448 [Tribolium castaneum]
Locus_51509	1.31824	0.0536851	2.01312	0.000242697	0.228841	1	2.06583	0.000109298	0.386785	1	0.307811	1	0.54233	1	1.02591	0.404576	ERL87266	gi|546676199|gb|ERL87266.1|hypothetical protein D910_04662 [Dendroctonus ponderosae]
Locus_51822	-4.21256	0.00135216	-2.48612	1.49929e-05	0.296102	1	-0.803633	0.539412	0.15467	1	-1.06546	0.458368	0.796061	1	-0.212416	1	AEE62625	gi|332374968|gb|AEE62625.1|unknown [Dendroctonus ponderosae] >gi|478257251|gb|ENN77414.1| hypothetical protein YQE_06239, partial [Dendroctonus ponderosae]
Locus_52163	-2.73449	0.793416	5.24304	4.60823e-08	-0.64075	1	2.94911	0.00158741	-2.73449	1	1.31626	1	-0.65506	1	-0.276514	1	ENN70888	gi|478250393|gb|ENN70888.1|hypothetical protein YQE_12293, partial [Dendroctonus ponderosae]
Locus_52502	-0.791879	0.847206	-1.52581	0.0973152	-0.101297	1	2.18638	0.0136665	-1.34317	0.908411	-0.361626	1	0.542479	1	-0.672658	1	EFA13518	gi|270017072|gb|EFA13518.1|hypothetical protein TcasGA2_TC001491 [Tribolium castaneum]
Locus_52620	2.78021	0.242928	3.60461	2.19534e-11	1.42348	1	2.00399	0.00181262	3.2814	0.180526	1.07763	0.799919	2.23169	0.375121	0.350738	1	ENN72155	gi|478251701|gb|ENN72155.1|hypothetical protein YQE_11212, partial [Dendroctonus ponderosae]
Locus_52896	2.07199	0.00471551	2.04334	7.83503e-05	2.04259	0.0266074	1.6636	0.00955998	1.17417	0.658768	0.128534	1	0.97428	1	0.794129	1	XP_975685	gi|91087441|ref|XP_975685.1|PREDICTED: similar to 13 kDa hemolymph protein a [Tribolium castaneum] >gi|270010982|gb|EFA07430.1| odorant binding protein (subfamily minus-C) C04 [Tribolium castaneum]
Locus_53005	0.685997	0.519796	-1.41222	0.00613856	0.0849083	1	-0.882552	0.30202	0.00130449	1	-0.82135	0.669275	-0.295705	1	-0.611541	1	XP_001807996	gi|189237461|ref|XP_001807996.1|PREDICTED: similar to GA22033-PA [Tribolium castaneum]
Locus_53212	1.14532	0.125924	-1.52485	0.00177024	-0.268297	1	-0.73446	0.515755	0.660368	0.936802	-0.199614	1	0.524414	1	0.0835138	1	XP_973675	gi|91089155|ref|XP_973675.1|PREDICTED: similar to GA21710-PA [Tribolium castaneum] >gi|270011496|gb|EFA07944.1| hypothetical protein TcasGA2_TC005525 [Tribolium castaneum]
Locus_53971	1.53349	0.0485469	0.0287753	1	-0.264184	1	2.81443	0.00138554	1.2176	0.427786	2.83128	4.95057e-05	-1.43081	0.118955	-0.971572	1	EFA13507	gi|270017061|gb|EFA13507.1|hypothetical protein TcasGA2_TC011554 [Tribolium castaneum]
Locus_54386	0.335854	0.950402	-1.4195	0.0466255	0.067604	1	-1.2048	0.209382	0.775867	0.887375	-0.398627	1	0.140942	1	0.112978	1	EFA07277	gi|270010829|gb|EFA07277.1|hypothetical protein TcasGA2_TC014511 [Tribolium castaneum]
Locus_54728	0.514303	0.92234	2.56143	7.72603e-05	0.551454	1	1.98301	0.0846826	0.730996	1	-0.0675641	1	1.4155	0.501073	2.22808	0.032495	XP_975378	gi|91080721|ref|XP_975378.1|PREDICTED: similar to lysosomal acid lipase, putative [Tribolium castaneum] >gi|270005867|gb|EFA02315.1| hypothetical protein TcasGA2_TC007981 [Tribolium castaneum]
Locus_54739	1.16856	0.0470994	0.3152	1	0.725855	1	1.08173	0.0903383	0.454896	1	-0.120722	1	0.466224	1	-0.00616436	1	EFA06520	gi|270010072|gb|EFA06520.1|hypothetical protein TcasGA2_TC009423 [Tribolium castaneum]
Locus_54755	-1.47616	0.6938	0.883622	1	0.202777	1	-3.44032	0.0464075	-2.78148	0.524673	0.787057	1	-1.05162	1	-0.990369	1	EFN76654	gi|307194258|gb|EFN76654.1|Histone-lysine N-methyltransferase SETMAR [Harpegnathos saltator]
Locus_54968	0.892256	0.242336	0.0523484	1	0.826118	0.916777	1.3164	0.0184521	0.533921	0.989505	-0.0708372	1	0.484736	1	0.214009	1	ENN73680	gi|478253316|gb|ENN73680.1|hypothetical protein YQE_09710, partial [Dendroctonus ponderosae]
Locus_55071	-1.19829	0.590557	-1.57924	0.0339876	0.762663	1	-1.53827	0.101149	-0.518787	1	-0.715391	1	0.509879	1	0.427854	1	EFA05439	gi|270008991|gb|EFA05439.1|hypothetical protein TcasGA2_TC015616 [Tribolium castaneum]
Locus_55249	4.1489	8.04865e-20	3.38601	9.17113e-15	1.2832	0.376136	2.2516	2.16767e-06	1.02601	0.360931	0.179682	1	0.721545	1	0.180695	1	XP_975684	gi|91087439|ref|XP_975684.1|PREDICTED: similar to putative odorant-binding protein 1 [Tribolium castaneum] >gi|270011094|gb|EFA07542.1| odorant binding protein 10 [Tribolium castaneum]
Locus_55285	2.15881	0.00185658	3.36468	6.85596e-06	0.262323	1	1.68554	0.257244	-0.399597	1	1.48636	0.831789	-0.437358	1	0.112231	1	EFA09744	gi|270013296|gb|EFA09744.1|hypothetical protein TcasGA2_TC011883 [Tribolium castaneum]
Locus_55688	-1.17554	0.197108	-1.80217	0.00963495	-0.524268	1	-0.855127	0.856555	-0.0591056	1	0.678943	1	-0.409552	1	0.0975764	1	EGI59657	gi|332019145|gb|EGI59657.1|Transcription factor Sox-10 [Acromyrmex echinatior]
Locus_56290	-0.87762	0.903756	-3.02814	0.104358	-3.24012	0.000301713	-3.65026	4.96506e-07	-5.12424	0.200505	-2.11439	0.799919	-3.24184	0.000334801	-3.68219	9.05074e-07	NP_001164202	gi|282400158|ref|NP_001164202.1|hexamerin 3 precursor [Tribolium castaneum] >gi|270012696|gb|EFA09144.1| hypothetical protein TcasGA2_TC005374 [Tribolium castaneum]
Locus_56423	-1.87228	0.0612095	-1.51433	0.0108318	-0.517942	1	-0.819667	0.635472	-0.00146383	1	0.190254	1	-0.0470779	1	0.155878	1	XP_001813291	gi|189237350|ref|XP_001813291.1|PREDICTED: similar to predicted protein [Tribolium castaneum]
Locus_56531	-10.6201	4.74449e-28	-8.3646	1.77074e-16	-8.25089	1.06359e-09	-3.41944	0.0487716	-1.93041	0.00116523	-2.05378	0.00264468	-2.82444	0.00065319	-1.20777	1	XP_001952524	gi|328712436|ref|XP_001952524.2|PREDICTED: protein takeout-like [Acyrthosiphon pisum]
Locus_56735	0	1	-4.13633	0.10875	0.316369	1	-3.61038	0.0246097	0	1	-0.82322	1	-3.06866	0.35527	-0.154075	1	ABF60889	gi|150416593|gb|ABF60889.2|putative glycine-rich protein [Leptinotarsa decemlineata]
Locus_57084	1.08521	0.173161	-0.753716	0.509849	-0.269939	1	-1.54074	0.0118141	0.669322	0.936802	0.227953	1	-0.0354669	1	0.206372	1	EFA07341	gi|270010893|gb|EFA07341.1|hypothetical protein TcasGA2_TC015937 [Tribolium castaneum]
Locus_57215	-0.310372	1	-0.0292878	1	-0.102532	1	-1.95847	0.0201734	0.18432	1	-0.818731	1	-0.111354	1	-1.56887	0.148442	EFN68903	gi|307181206|gb|EFN68903.1|L-ascorbate oxidase [Camponotus floridanus]
Locus_57770	1.17425	0.0475456	1.2647	0.0141093	0.188635	1	0.87044	0.302777	0.571445	0.936802	0.449559	1	0.375886	1	0.0961018	1	XP_968784	gi|91093076|ref|XP_968784.1|PREDICTED: similar to Elongation of very long chain fatty acids protein AAEL008004 [Tribolium castaneum] >gi|270013035|gb|EFA09483.1| hypothetical protein TcasGA2_TC010977 [Tribolium castaneum]
Locus_58164	0.0551042	1	-2.3356	9.71755e-07	-0.935454	0.652167	-1.88978	0.000119688	-1.21914	0.106702	-2.3474	5.66875e-06	-1.45436	0.0135871	-1.3068	0.0282442	EFA07534	gi|270011086|gb|EFA07534.1|ADFb like protein [Tribolium castaneum]
Locus_58463	-1.8352	0.449264	-2.35178	0.0260979	0.752568	1	-0.341925	1	-1.33924	0.9576	-1.03118	1	0.321712	1	0.530831	1	XP_003701822	gi|383852615|ref|XP_003701822.1|PREDICTED: histone-lysine N-methyltransferase SETMAR-like [Megachile rotundata]
Locus_58683	6.45631	0.000857207	8.50452	2.35536e-14	3.26548	0.285477	4.87537	3.77365e-06	4.91955	0.322673	1.9857	1	-2.74614	1	-2.35842	1	EHJ72680	gi|357620522|gb|EHJ72680.1|putative serine-type enodpeptidase [Danaus plexippus]
Locus_59293	-0.782697	0.488888	-1.47263	0.00359648	-0.327822	1	-0.708431	0.597402	-0.00275713	1	0.444582	1	0.260346	1	0.463999	1	XP_005175913	gi|557752326|ref|XP_005175913.1|PREDICTED: H/ACA ribonucleoprotein complex subunit 2-like protein-like [Musca domestica]
Locus_59490	2.37603	0.0116124	2.09397	0.00108005	2.1232	0.0833447	1.02115	0.500207	2.1879	0.106702	-0.0446304	1	0.647691	1	-0.0493581	1	BAJ41368	gi|313849031|dbj|BAJ41368.1|firefly luciferase [Luciola cruciata]
Locus_59806	-0.104719	1	2.10706	0.0107932	-0.356979	1	0.851965	0.813339	-0.77099	1	-0.0126003	1	-0.703639	1	0.0271932	1	XP_002423928	gi|242006171|ref|XP_002423928.1|conserved hypothetical protein [Pediculus humanus corporis] >gi|212507191|gb|EEB11190.1| conserved hypothetical protein [Pediculus humanus corporis]
Locus_59846	5.26786	3.41702e-25	5.72794	4.91596e-28	2.6477	1.13788e-05	4.42837	1.88674e-17	1.80689	0.0328238	2.00234	0.00622937	1.00723	0.835494	1.00444	0.886198	EFA01536	gi|270005088|gb|EFA01536.1|hypothetical protein TcasGA2_TC007096 [Tribolium castaneum]
Locus_224	-0.684297	0.519796	-1.15558	0.0330766	-0.17878	1	-0.763718	0.466167	0.0729158	1	-0.0609642	1	0.222451	1	0.163601	1	XP_969708	gi|91083613|ref|XP_969708.1|PREDICTED: similar to calmodulin [Tribolium castaneum] >gi|270007842|gb|EFA04290.1| hypothetical protein TcasGA2_TC014581 [Tribolium castaneum]
Locus_60593	1.18532	0.117263	1.48866	0.0106683	0.373566	1	0.0558499	1	0.392559	1	0.764895	1	0.242996	1	-0.116606	1	ABF18465	gi|94469232|gb|ABF18465.1|hypothetical protein [Aedes aegypti]
Locus_60719	3.32447	0.6938	3.9331	0.00145623	2.03532	1	2.39041	0.482321	0	1	-0.372588	1	-2.74736	1	0.595861	1	ADR80135	gi|313762885|gb|ADR80135.1|chymotrypsin-like serine protease [Sitodiplosis mosellana]
Locus_61059	4.48713	2.38058e-11	5.02387	4.23649e-15	3.02973	0.00142275	2.15636	0.00577125	2.39404	0.0774009	1.70389	0.538123	1.77748	0.543453	0.768829	1	NP_001166711	gi|290560934|ref|NP_001166711.1|cuticular protein RR-1 motif 43 precursor [Bombyx mori] >gi|223671188|tpd|FAA00546.1| TPA: putative cuticle protein [Bombyx mori]
Locus_61811	0.400692	0.843055	-2.07274	3.33409e-06	-0.0536275	1	-0.999975	0.15064	-0.390166	1	-0.81601	0.603047	-0.452725	1	-0.667958	0.932995	NP_001161313	gi|268607710|ref|NP_001161313.1|cuticular protein precursor [Tribolium castaneum] >gi|270014125|gb|EFA10573.1| hypothetical protein TcasGA2_TC012829 [Tribolium castaneum]
Locus_61914	3.64025	4.5596e-05	2.48198	0.000150479	1.44829	1	1.98789	0.00589674	2.38371	0.227668	0.674368	1	1.90034	0.297447	0.943912	1	XP_970316	gi|189237695|ref|XP_970316.2|PREDICTED: similar to GA18260-PA, partial [Tribolium castaneum]
Locus_62026	-0.810611	0.853075	-1.56275	0.01721	-0.242138	1	-0.843133	0.679935	-2.41167	0.451401	-0.886675	0.861053	-0.562935	1	-0.0931691	1	XP_001812311	gi|189237517|ref|XP_001812311.1|PREDICTED: similar to CG1124 CG1124-PA [Tribolium castaneum]
Locus_62027	0.990182	0.138346	1.40661	0.00395216	0.0990493	1	1.57622	0.00157376	0.0177616	1	0.3563	1	0.292359	1	0.395904	1	XP_973437	gi|91086287|ref|XP_973437.1|PREDICTED: similar to 3-hydroxy-3-methylglutaryl coenzyme A synthase [Tribolium castaneum] >gi|270009856|gb|EFA06304.1| hypothetical protein TcasGA2_TC009172 [Tribolium castaneum]
Locus_62311	-3.0374	0.000469118	-2.45489	0.067077	-0.753699	1	-3.98598	0.00389414	-1.98058	0.100867	-1.44473	0.966947	-1.35085	0.835494	5.45373	2.79848e-24	XP_972946	gi|91076494|ref|XP_972946.1|PREDICTED: similar to Protein CREG1 precursor (Cellular repressor of E1A-stimulated genes 1) [Tribolium castaneum] >gi|270002600|gb|EEZ99047.1| hypothetical protein TcasGA2_TC004921 [Tribolium castaneum]
Locus_62385	-1.872	0.224231	-2.02708	0.0361112	0.207973	1	-1.42496	0.834529	-0.317114	1	-2.06983	0.125711	-1.05152	1	-1.73712	1	XP_555167	gi|57914649|ref|XP_555167.1|AGAP008295-PA [Anopheles gambiae str. PEST] >gi|97537501|sp|P35036.2|TRY2_ANOGA RecName: Full=Trypsin-2; AltName: Full=Antryp2; Flags: Precursor >gi|55237399|gb|EAL39600.1| AGAP008295-PA [Anopheles gambiae str. PEST]
Locus_62643	0.32233	0.938085	-1.77237	0.000272015	-0.399736	1	-1.90263	8.83837e-05	0.634423	0.952407	-0.0717932	1	0.364048	1	-0.114275	1	EHJ64614	gi|357605426|gb|EHJ64614.1|putative lysozyme [Danaus plexippus]
Locus_62673	-2.37417	1.09489e-05	-0.998712	0.190571	-0.673859	1	-1.27255	0.136102	-1.07202	0.34868	0.974365	0.454409	0.67633	1	1.251	0.100497	EFA00982	gi|270004534|gb|EFA00982.1|hypothetical protein TcasGA2_TC003895 [Tribolium castaneum]
Locus_62915	2.42786	1.38903e-05	4.13868	1.46832e-13	3.52603	9.83853e-09	4.97689	1.1148e-11	1.27887	0.316162	0.465198	1	0.796345	1	1.86971	0.59537	ADD10756	gi|289583704|gb|ADD10756.1|peptidoglycan recognition protein [Bombus ignitus] >gi|289583706|gb|ADD10757.1| peptidoglycan recognition protein [Bombus ignitus]
Locus_63116	0.850156	0.538674	1.70246	0.0122655	0.646607	1	1.36914	0.219385	1.56888	0.0853621	0.754176	1	0.697661	1	0.689265	1	XP_971719	gi|91093391|ref|XP_971719.1|PREDICTED: similar to AGAP005839-PA [Tribolium castaneum]
Locus_63174	-0.576314	0.962793	-2.86519	0.0391297	-0.356754	1	1.29147	1	0.189222	1	-0.91338	1	0.0981555	1	2.77995	0.356258	ENN70443	gi|478249936|gb|ENN70443.1|hypothetical protein YQE_12947, partial [Dendroctonus ponderosae]
Locus_63263	-3.20066	0.0150231	-4.27502	0.000338387	-0.172035	1	-1.49697	0.136102	0.303435	1	-0.109163	1	0.586765	1	0.511293	1	AEE62625	gi|332374968|gb|AEE62625.1|unknown [Dendroctonus ponderosae] >gi|478257251|gb|ENN77414.1| hypothetical protein YQE_06239, partial [Dendroctonus ponderosae]
Locus_63803	0.656227	0.845015	1.97964	0.00474069	1.24708	1	1.52242	0.210437	0.820792	1	0.0183352	1	0.458715	1	1.41849	0.427935	XP_966954	gi|189239647|ref|XP_966954.2|PREDICTED: similar to putative alcohol dehydrogenase [Tribolium castaneum] >gi|270009427|gb|EFA05875.1| hypothetical protein TcasGA2_TC008684 [Tribolium castaneum]
Locus_63805	3.20155	4.85917e-07	-0.0717817	1	0.0740067	1	-0.178092	1	0.997233	0.936802	0.24553	1	1.51708	0.301572	0.340098	1	NR_036276	gi|301172737|ref|NR_036276.1|Tribolium castaneum microRNA let-7 (Mirlet7), microRNA
Locus_64149	1.96334	0.0261696	2.85867	3.87027e-05	-0.236922	1	0.459216	1	1.56418	0.354335	1.39108	0.671392	0.986932	1	0.672015	1	XP_972090	gi|91089885|ref|XP_972090.1|PREDICTED: similar to AGAP007029-PA [Tribolium castaneum]
Locus_64245	-0.837384	0.96165	4.62629	1.32594e-05	0	1	4.58056	0.130091	-0.188688	1	0.427821	1	0	1	2.95428	1	XP_001949072	gi|328721179|ref|XP_001949072.2|PREDICTED: fatty acid synthase-like [Acyrthosiphon pisum]
Locus_2654	-0.143354	1	-1.13147	0.0430641	-0.155798	1	-0.209689	1	-0.149497	1	-0.233544	1	-0.206797	1	-0.0205336	1	XP_975643	gi|91081241|ref|XP_975643.1|PREDICTED: similar to cell adhesion molecule [Tribolium castaneum]
Locus_64682	-3.99191	8.87981e-05	-3.86929	0.00351665	-0.685619	1	-2.63822	0.00967269	-1.11354	0.765934	0.554021	1	0.4717	1	0.184575	1	XP_969539	gi|189235864|ref|XP_969539.2|PREDICTED: similar to sodium/solute symporter [Tribolium castaneum]
Locus_65373	0.264732	0.974617	-1.69195	0.00646414	-0.25088	1	-0.906556	0.597402	0.278967	1	0.302319	1	-0.381786	1	0.524991	1	NR_031528	gi|269847860|ref|NR_031528.1|Apis mellifera microRNA mir-8 (Mir8), microRNA
Locus_65660	-0.333839	0.920134	-1.20966	0.0290394	-0.678818	1	-0.140837	1	0.456136	1	0.319982	1	0.346784	1	0.40416	1	XP_001842007	gi|170028246|ref|XP_001842007.1|monocarboxylate transporter [Culex quinquefasciatus] >gi|167871832|gb|EDS35215.1| monocarboxylate transporter [Culex quinquefasciatus]
Locus_65710	10.9612	6.22752e-51	7.24845	8.73537e-20	4.34304	1.2558e-05	8.27394	3.9515e-40	5.65149	2.4165e-08	0.942043	1	0.433001	1	-1.16252	1	NP_001161130	gi|264681482|ref|NP_001161130.1|uncharacterized protein LOC660544 precursor [Tribolium castaneum] >gi|262316919|emb|CBC01171.1| chymotrypsin-like proteinase 6A precursor [Tribolium castaneum] >gi|270009251|gb|EFA05699.1| serine protease P155 [Tribolium castaneum]
Locus_65982	0.582128	1	6.23541	0.00012653	-0.0901837	1	2.2097	0.158781	-0.186792	1	4.62223	0.230048	0.781336	1	0.115463	1	AGR39568	gi|524902855|gb|AGR39568.1|odorant binding protein 5 [Agrotis ipsilon]
Locus_66050	-2.52445	6.87359e-06	-2.09134	0.000107869	0.239388	1	-0.739433	0.671447	0.802087	0.705399	0.76663	0.904955	0.93388	0.602872	0.348401	1	ENN77872	gi|478257729|gb|ENN77872.1|hypothetical protein YQE_05550, partial [Dendroctonus ponderosae]
Locus_66474	-0.0675432	1	-2.08991	0.000272015	-0.385074	1	-0.915727	0.597402	-0.278144	1	-2.49775	9.61331e-05	-0.113078	1	-0.756339	1	EEZ97916	gi|270001469|gb|EEZ97916.1|hypothetical protein TcasGA2_TC000302 [Tribolium castaneum]
Locus_66548	0.80385	0.838044	0.718889	0.970269	4.11758	0.00842794	2.2636	0.274018	0.692981	1	-0.655323	1	1.31953	1	0.66193	1	EFA02530	gi|270006082|gb|EFA02530.1|hypothetical protein TcasGA2_TC008235 [Tribolium castaneum]
Locus_66826	-1.9047	0.00110081	-0.508466	0.834829	-0.877616	1	-0.235352	1	-0.913908	0.608245	-0.0025956	1	-0.957455	0.782973	0.167976	1	ERL84306	gi|546672448|gb|ERL84306.1|hypothetical protein D910_01715 [Dendroctonus ponderosae] >gi|546679734|gb|ERL90149.1| hypothetical protein D910_07503 [Dendroctonus ponderosae]
Locus_67158	-1.38867	0.0103669	-1.66689	0.000481095	0.120404	1	-0.789149	0.460912	0.47171	1	0.722915	0.88955	0.428393	1	0.737178	0.787442	EFA12116	gi|270015668|gb|EFA12116.1|hypothetical protein TcasGA2_TC002262 [Tribolium castaneum]
Locus_67394	-0.542422	0.802763	-1.59294	0.00290037	0.0638291	1	-0.382559	1	-0.481878	1	-0.779116	0.880271	0.334512	1	-0.157835	1	EFA10680	gi|270014232|gb|EFA10680.1|hypothetical protein TcasGA2_TC011653 [Tribolium castaneum]
Locus_67484	-5.84112	0.00677094	-3.65956	6.57396e-06	0.432491	1	-2.09159	0.00137133	0.540333	1	-1.02049	0.87854	0.56012	1	-0.206125	1	AEE62625	gi|332374968|gb|AEE62625.1|unknown [Dendroctonus ponderosae] >gi|478257251|gb|ENN77414.1| hypothetical protein YQE_06239, partial [Dendroctonus ponderosae]
Locus_67704	0.135151	1	-1.6261	0.00274424	-0.178764	1	-0.637672	0.755505	-1.43059	0.09579	-1.35065	0.0795058	-0.865067	0.61738	-0.22552	1	EFA09018	gi|270012570|gb|EFA09018.1|hypothetical protein TcasGA2_TC006727 [Tribolium castaneum]
Locus_68316	0.299191	0.933777	-1.10117	0.0466551	-0.121046	1	-0.557329	0.799752	0.769668	0.64362	-0.253844	1	0.186002	1	-0.013203	1	EFA08977	gi|270012529|gb|EFA08977.1|hypothetical protein TcasGA2_TC006684 [Tribolium castaneum]
Locus_68383	6.70816	0.000212256	4.78581	6.95642e-09	0.549321	1	1.60026	0.500207	5.13541	0.232693	0.470541	1	-2.2385	1	-0.647213	1	XP_004933532	gi|512936491|ref|XP_004933532.1|PREDICTED: chymotrypsin-1-like [Bombyx mori]
Locus_68855	-1.56134	0.00234842	-1.18309	0.0309656	0.0888463	1	-0.969888	0.211188	-0.247206	1	0.0694375	1	0.268656	1	0.0523306	1	EFA11321	gi|270014873|gb|EFA11321.1|hypothetical protein TcasGA2_TC010860 [Tribolium castaneum]
Locus_69068	-1.88466	0.0371403	-1.56345	0.0874331	1.03593	1	-0.322051	1	0.92804	0.717925	-0.746163	1	2.41269	0.112581	0.659181	1	XP_970057	gi|91084911|ref|XP_970057.1|PREDICTED: similar to CRAL/TRIO domain-containing protein [Tribolium castaneum] >gi|270008990|gb|EFA05438.1| hypothetical protein TcasGA2_TC015615 [Tribolium castaneum]
Locus_69209	2.91818	4.24118e-05	-0.410822	1	2.34042	0.0100318	1.58486	0.0553222	0.11253	1	-1.1832	1	0.255344	1	-1.23949	0.896488	EFA12116	gi|270015668|gb|EFA12116.1|hypothetical protein TcasGA2_TC002262 [Tribolium castaneum]
Locus_69298	-0.448459	0.85143	-2.08287	0.00011997	-0.851659	1	-0.698084	0.687677	-1.342	0.19017	-1.37939	0.0879749	-1.00762	0.413535	-0.596287	1	EFA09018	gi|270012570|gb|EFA09018.1|hypothetical protein TcasGA2_TC006727 [Tribolium castaneum]
Locus_69768	1.27062	0.0634998	2.20239	9.93648e-06	-0.0151271	1	2.38546	2.09786e-05	0.0199189	1	-0.0358309	1	1.28824	0.136841	0.0532475	1	ERL87876	gi|546676952|gb|ERL87876.1|hypothetical protein D910_05264 [Dendroctonus ponderosae]
Locus_69876	2.10372	3.12274e-06	2.23711	3.33654e-07	0.82323	0.934009	1.28171	0.0234502	1.14284	0.14913	0.561084	1	1.12612	0.168078	0.456838	1	XP_001658929	gi|157117770|ref|XP_001658929.1|hypothetical protein AaeL_AAEL000165 [Aedes aegypti] >gi|108884596|gb|EAT48821.1| AAEL000165-PA [Aedes aegypti]
Locus_69970	-0.988736	0.843055	-3.75861	3.79306e-07	1.01199	1	-1.33596	0.0727694	2.39645	0.0176716	0.56948	1	-0.49176	1	0.0400498	1	NP_001161785	gi|269995925|ref|NP_001161785.1|yellow-3 [Tribolium castaneum] >gi|264666918|gb|ACY71066.1| yellow-3 [Tribolium castaneum]
Locus_70133	-0.717566	0.962515	2.46066	9.08123e-05	0.8608	1	-0.887384	0.814687	0.564282	1	0.910631	1	-1.0504	1	-0.0294222	1	ACP18834	gi|227018336|gb|ACP18834.1|unknown [Chrysomela tremula]
Locus_70135	1.59013	0.00848522	1.12362	0.0561792	0.71892	1	0.485947	0.92309	0.267658	1	0.252257	1	0.210357	1	0.662323	1	XP_970519	gi|91083635|ref|XP_970519.1|PREDICTED: similar to AGAP010885-PA [Tribolium castaneum]
Locus_70143	2.29072	0.00029506	2.1899	0.000149747	0.141988	1	1.70048	0.0532363	0.276948	1	-0.29112	1	-0.109929	1	1.22988	0.576295	XP_973134	gi|91095083|ref|XP_973134.1|PREDICTED: similar to glucosyl/glucuronosyl transferases [Tribolium castaneum]
Locus_70236	-3.17568	0.000151849	-2.45341	0.000253114	-2.93546	7.39621e-08	-3.40892	9.41038e-12	0.582023	1	-1.28999	0.358089	-0.73208	0.947401	-0.982873	0.319661	NP_001153545	gi|229892267|ref|NP_001153545.1|uncharacterized MFS-type transporter [Tribolium castaneum] >gi|270007334|gb|EFA03782.1| hypothetical protein TcasGA2_TC013893 [Tribolium castaneum]
Locus_70256	0.505838	0.900603	1.85438	0.00110669	0.677326	1	1.09983	0.18026	1.9811	0.0176716	1.13416	0.446647	1.64105	0.117394	1.00084	0.402105	EFA12175	gi|270015727|gb|EFA12175.1|bride of sevenless [Tribolium castaneum]
Locus_70456	0.734729	0.6938	-0.806169	0.759991	-2.12449	0.000650235	0.256174	1	-0.24763	1	0.431484	1	-0.24633	1	0.532576	1	XP_003403293	gi|340730029|ref|XP_003403293.1|PREDICTED: hypothetical protein LOC100645736 [Bombus terrestris]
Locus_70750	-1.27771	0.0308648	0.13137	1	0.155617	1	0.19595	1	-0.162725	1	0.325877	1	-0.927764	0.518565	0.175998	1	XP_967683	gi|91089781|ref|XP_967683.1|PREDICTED: similar to AGAP004985-PA [Tribolium castaneum] >gi|91094701|ref|XP_969519.1| PREDICTED: similar to AGAP004985-PA [Tribolium castaneum] >gi|270013618|gb|EFA10066.1| hypothetical protein TcasGA2_TC012240 [Tribolium castaneum] >gi|270016519|gb|EFA12965.1| hypothetical protein TcasGA2_TC001416 [Tribolium castaneum]
Locus_71330	-1.27378	0.0515409	-2.26753	7.11477e-07	0.135106	1	0.0322465	1	0.427836	1	0.406385	1	0.31513	1	1.00529	0.255646	AAZ94269	gi|73921478|gb|AAZ94269.1|cytochrome P450 [Leptinotarsa decemlineata]
Locus_71513	0.589411	0.85143	2.04854	0.0339876	1.51348	0.942129	1.84825	0.0633295	0.0337429	1	0.48562	1	0.959672	1	0.0114435	1	ERL88054	gi|546677164|gb|ERL88054.1|hypothetical protein D910_05443 [Dendroctonus ponderosae]
Locus_71619	-0.91037	0.208545	-1.56222	0.00105123	0.556095	1	-0.375282	1	0.166567	1	-0.343263	1	0.18143	1	-0.0597343	1	AAL41023	gi|17646748|gb|AAL41023.1|AF448479_1juvenile hormone esterase [Tenebrio molitor]
Locus_72051	-2.17599	5.4333e-06	-2.73673	1.5096e-09	-0.788611	1	-0.902407	0.313715	0.514996	1	-0.348664	1	-0.339253	1	0.550626	1	ERL88367	gi|546677548|gb|ERL88367.1|hypothetical protein D910_05754 [Dendroctonus ponderosae]
Locus_2787	-4.82451	1.50202e-05	1.10836	0.109996	0.605409	1	-0.614903	0.847767	-0.91771	0.926668	0.677002	1	0.279066	1	-0.260871	1	XP_002408832	gi|241160942|ref|XP_002408832.1|cytochrome P450, putative [Ixodes scapularis] >gi|215494409|gb|EEC04050.1| cytochrome P450, putative [Ixodes scapularis]
Locus_72342	-5.34693	0.0396364	0.77337	1	-3.63626	1	-2.35013	0.882422	-0.988615	1	-0.95152	1	-0.989694	1	-0.216227	1	EFA03343	gi|270006895|gb|EFA03343.1|hypothetical protein TcasGA2_TC013320 [Tribolium castaneum]
Locus_72396	6.82562	5.02225e-27	8.05497	5.33633e-38	3.30242	3.70417e-05	8.19436	2.183e-27	0.953321	1	-1.35484	1	-0.681295	1	2.73364	0.389072	BAM17765	gi|389608307|dbj|BAM17765.1|cytochrome P450 4g15 [Papilio xuthus]
Locus_72951	1.25093	0.0326434	-0.154519	1	0.328829	1	0.0612332	1	0.427004	1	-0.134013	1	0.979735	0.394569	0.160831	1	AEE63569	gi|332376859|gb|AEE63569.1|unknown [Dendroctonus ponderosae]
Locus_73045	-2.79442	2.11709e-10	-3.33808	1.41211e-14	-0.929047	0.691294	-2.13608	3.38426e-06	-0.271853	1	0.396952	1	0.277359	1	0.721761	0.791902	BAN20692	gi|501294118|dbj|BAN20692.1|amidase [Riptortus pedestris]
Locus_73327	1.0674	0.130952	1.32388	0.021316	0.99067	0.691294	1.09098	0.17249	0.683359	0.854758	0.213504	1	1.18309	0.179373	0.634841	1	XP_967997	gi|91088071|ref|XP_967997.1|PREDICTED: similar to sodium-dependent phosphate transporter [Tribolium castaneum]
Locus_73578	1.15965	0.143326	3.32183	7.58549e-12	0.696248	1	1.63417	0.00253792	0.552829	1	0.597351	1	0.0836689	1	0.117206	1	EFA13543	gi|270017097|gb|EFA13543.1|hypothetical protein TcasGA2_TC001783 [Tribolium castaneum]
Locus_73659	-0.0279441	1	-1.73309	0.0164678	-0.57403	1	-1.09411	0.315808	-0.523087	1	-0.918199	0.966947	-0.763451	1	-0.311672	1	XP_973186	gi|91080559|ref|XP_973186.1|PREDICTED: similar to Helix-loop-helix protein delilah [Tribolium castaneum] >gi|270005525|gb|EFA01973.1| hypothetical protein TcasGA2_TC007594 [Tribolium castaneum]
Locus_73770	-6.95066	3.89687e-17	-2.40287	1.62862e-05	-0.606029	1	-1.1784	0.129458	-0.0420133	1	1.02586	0.384751	0.827691	0.811273	0.0728734	1	XP_970561	gi|91094593|ref|XP_970561.1|PREDICTED: similar to antennae-rich cytochrome P450 [Tribolium castaneum] >gi|270016410|gb|EFA12856.1| cytochrome P450 345A1 [Tribolium castaneum]
Locus_73812	-0.567958	0.962793	6.27727	1.80513e-13	1.15057	1	4.67348	5.14001e-08	-1.14665	1	3.51208	0.0503031	0.435989	1	2.20335	0.474157	XP_001659028	gi|157118142|ref|XP_001659028.1|elongase, putative [Aedes aegypti] >gi|108875796|gb|EAT40021.1| AAEL008219-PA [Aedes aegypti]
Locus_74140	1.42322	0.0693509	2.80491	7.11127e-07	1.02747	1	0.72369	0.834529	-0.275489	1	0.796977	1	0.465182	1	1.02427	0.673857	XP_972346	gi|91089117|ref|XP_972346.1|PREDICTED: similar to pickpocket [Tribolium castaneum]
Locus_74258	2.09677	0.00236499	3.88565	7.02358e-12	1.6347	0.110152	2.31204	2.19673e-05	1.42533	0.321127	1.64766	0.179319	1.53563	0.133122	0.969885	0.610773	XP_564957	gi|158285959|ref|XP_564957.3|AGAP007264-PA [Anopheles gambiae str. PEST] >gi|157020240|gb|EAL41836.3| AGAP007264-PA [Anopheles gambiae str. PEST]
Locus_74261	0.41505	0.9261	1.34694	0.042143	0.280069	1	1.09498	0.283134	0.580611	1	0.304336	1	-0.688909	1	0.0790676	1	ENN81538	gi|478263145|gb|ENN81538.1|hypothetical protein YQE_02067, partial [Dendroctonus ponderosae] >gi|546681778|gb|ERL91804.1| hypothetical protein D910_09129 [Dendroctonus ponderosae]
Locus_74345	-0.501348	0.793416	-0.87758	0.23419	-0.542759	1	-1.44949	0.0110752	-0.147246	1	-0.366141	1	-0.403735	1	-0.544208	1	XP_975197	gi|189240183|ref|XP_975197.2|PREDICTED: similar to conserved hypothetical protein [Tribolium castaneum]
Locus_74494	0.384976	0.950715	-2.17918	0.00556171	0.0671294	1	-2.37709	0.0004816	-0.713031	1	-2.02097	0.0513756	-0.957073	0.61738	-0.228665	1	XP_967813	gi|91079784|ref|XP_967813.1|PREDICTED: similar to brain chitinase and chia [Tribolium castaneum]
Locus_74517	-5.32657	0.041207	0	1	-5.7162	0.0833447	0	1	0.328144	1	8.11146	3.26436e-11	2.17409	0.0321964	10.1318	1.52063e-25	YP_002650718	gi|225012921|ref|YP_002650718.1|cytochrome b [Dermatophagoides pteronyssinus] >gi|194354359|gb|ACF54671.1| cytochrome b [Dermatophagoides pteronyssinus] >gi|281366649|gb|ADA63540.1| cytochrome b [Dermatophagoides pteronyssinus]
Locus_2816	0.984022	0.159912	0.976465	0.180271	-3.03419	7.6556e-10	0.0549156	1	-0.556429	0.973388	-0.580522	1	-1.23152	0.111528	-0.369992	1	XP_973868	gi|91095311|ref|XP_973868.1|PREDICTED: similar to reverse transcriptase homolog [Tribolium castaneum] >gi|270017183|gb|EFA13629.1| hypothetical protein TcasGA2_TC005274 [Tribolium castaneum]
Locus_74730	0.467335	0.823776	0.810288	0.326781	1.00798	0.766609	1.45737	0.00966251	0.677301	0.854758	0.766925	0.88528	1.63345	0.0131503	1.64983	0.00157021	EFA11560	gi|270015112|gb|EFA11560.1|hypothetical protein TcasGA2_TC004579 [Tribolium castaneum]
Locus_74784	-1.01153	0.145352	-1.59822	0.000812212	-0.179234	1	-1.09476	0.0936679	0.0494932	1	0.635812	1	-0.0119396	1	0.561509	1	XP_975446	gi|91079134|ref|XP_975446.1|PREDICTED: similar to pyrroline-5-carboxylate reductase [Tribolium castaneum] >gi|270004224|gb|EFA00672.1| hypothetical protein TcasGA2_TC003549 [Tribolium castaneum]
Locus_74837	0.289506	0.938085	1.10939	0.0467263	1.06289	0.377188	1.54426	0.00246844	0.506273	1	0.346952	1	0.634497	1	0.733494	0.76936	EFA11339	gi|270014891|gb|EFA11339.1|hypothetical protein TcasGA2_TC010879 [Tribolium castaneum]
Locus_75085	-1.56348	0.00161232	-2.16463	8.50379e-07	-0.522247	1	-1.4039	0.00834327	1.33658	0.0487503	-0.446968	1	0.987521	0.326055	1.80218	0.000110363	XP_975175	gi|91077370|ref|XP_975175.1|PREDICTED: similar to thaumatin-like protein [Tribolium castaneum] >gi|270001655|gb|EEZ98102.1| hypothetical protein TcasGA2_TC000515 [Tribolium castaneum]
Locus_75318	-1.08703	0.32502	-2.66096	2.1453e-08	-0.461514	1	-0.888213	0.484037	-0.107607	1	0.203149	1	0.237024	1	1.31634	0.0485527	XP_970494	gi|91076418|ref|XP_970494.1|PREDICTED: similar to CG6839 CG6839-PA [Tribolium castaneum] >gi|270002440|gb|EEZ98887.1| hypothetical protein TcasGA2_TC004502 [Tribolium castaneum]
Locus_75627	-0.129341	1	1.78169	0.000114447	0.479896	1	1.2749	0.0263878	0.767743	0.661998	1.28154	0.0513756	1.29459	0.062013	1.5362	0.00240097	AGG86916	gi|459937336|gb|AGG86916.1|putative TRP channel protein [Periplaneta americana]
Locus_75948	-0.73691	0.732851	-1.6738	0.017871	-0.62143	1	-1.22045	0.278692	0.774927	0.882306	0.998179	0.580408	1.06658	0.799587	0.692764	1	XP_973134	gi|91095083|ref|XP_973134.1|PREDICTED: similar to glucosyl/glucuronosyl transferases [Tribolium castaneum]
Locus_76102	0.944258	0.3245	1.37835	0.015768	0.0758871	1	1.15535	0.149757	0.415205	1	0.446184	1	0.162793	1	0.403079	1	XP_974555	gi|91080329|ref|XP_974555.1|PREDICTED: similar to mitochondrial ornithine transporter [Tribolium castaneum] >gi|270005604|gb|EFA02052.1| hypothetical protein TcasGA2_TC007680 [Tribolium castaneum]
Locus_76173	1.20827	0.424584	2.19911	0.00113253	0.104103	1	1.51288	0.0867978	0.784776	1	0.057259	1	-0.199454	1	-0.393324	1	XP_966993	gi|189233702|ref|XP_966993.2|PREDICTED: similar to fibulin 1 and [Tribolium castaneum]
Locus_76596	3.6694	3.29682e-08	3.0123	1.95707e-05	-0.830213	1	2.26698	0.0038034	0.161281	1	-4.89756	0.066801	-1.09094	1	-1.23418	1	XP_971612	gi|91094839|ref|XP_971612.1|PREDICTED: similar to pheromone-degrading enzyme [Tribolium castaneum] >gi|270008087|gb|EFA04535.1| cytochrome P450-like protein [Tribolium castaneum]
Locus_76731	-0.540197	0.962793	-1.59125	0.185434	0.0840029	1	-4.70924	7.40449e-08	-0.693996	1	-0.836409	1	-1.29378	1	-2.35004	0.00319028	EFA06938	gi|270010490|gb|EFA06938.1|hypothetical protein TcasGA2_TC009889 [Tribolium castaneum]
Locus_77451	2.33764	0.00319938	1.16335	0.335681	0.882056	1	0.758986	0.928176	-0.379538	1	-0.835883	1	0.0715178	1	-0.542766	1	XP_975260	gi|91091050|ref|XP_975260.1|PREDICTED: similar to AGAP012218-PA [Tribolium castaneum] >gi|270014061|gb|EFA10509.1| hypothetical protein TcasGA2_TC012760 [Tribolium castaneum]
Locus_78118	-1.83942	0.00240553	-2.79069	5.67623e-09	0.379148	1	-1.16588	0.0909267	0.454119	1	0.925379	0.458368	0.441405	1	1.26617	0.0411789	XP_969508	gi|91093092|ref|XP_969508.1|PREDICTED: similar to LOC407663 protein [Tribolium castaneum] >gi|270013023|gb|EFA09471.1| hypothetical protein TcasGA2_TC010965 [Tribolium castaneum]
Locus_78203	5.00717	2.91649e-27	5.61267	3.85552e-33	2.12749	4.54018e-05	3.29265	7.68003e-14	0.790184	0.716678	0.313147	1	1.32459	0.0829428	0.309451	1	XP_968291	gi|91084423|ref|XP_968291.1|PREDICTED: similar to putative esterase [Tribolium castaneum] >gi|270008850|gb|EFA05298.1| hypothetical protein TcasGA2_TC015455 [Tribolium castaneum]
Locus_78404	-0.0929329	1	7.98068	1.8079e-11	-1.52211	1	1.65697	0.220044	-1.69399	0.936802	0	1	-4.18138	0.782973	-0.74186	1	NP_001164245	gi|282720989|ref|NP_001164245.1|hexamerin 4 precursor [Tribolium castaneum] >gi|270012697|gb|EFA09145.1| hypothetical protein TcasGA2_TC005375 [Tribolium castaneum]
Locus_78637	-1.47359	0.0339093	-1.48016	0.00596579	0.595208	1	-0.535027	0.882422	-0.170241	1	0.0211406	1	-0.499834	1	0.541709	1	BAO00959	gi|549130022|dbj|BAO00959.1|insulin-related peptide 3 [Nilaparvata lugens]
Locus_79582	-1.41988	0.070187	-1.32946	0.0279135	0.151638	1	-0.487877	0.991419	-0.0514028	1	0.418315	1	-0.173513	1	0.639456	1	EFA02075	gi|270005627|gb|EFA02075.1|hypothetical protein TcasGA2_TC007710 [Tribolium castaneum]
Locus_79641	-0.867781	0.26003	-1.12926	0.0428084	-0.517613	1	-0.647412	0.659859	-0.17863	1	0.350347	1	0.548864	1	0.402033	1	XP_967291	gi|91093224|ref|XP_967291.1|PREDICTED: similar to AGAP004739-PA [Tribolium castaneum] >gi|270016592|gb|EFA13038.1| hypothetical protein TcasGA2_TC010569 [Tribolium castaneum]
Locus_79707	-1.20958	0.207375	-1.29976	0.0317149	0.0388114	1	-0.890798	0.460912	-0.00270291	1	-0.63958	1	0.172222	1	-0.282174	1	EFA03433	gi|270006985|gb|EFA03433.1|hypothetical protein TcasGA2_TC013423 [Tribolium castaneum]
Locus_79989	0.504522	0.793416	1.31818	0.0174622	1.57607	0.0418998	2.35075	3.01753e-05	-0.650315	0.931836	-0.541698	1	0.71807	1	1.20007	0.298694	XP_968346	gi|91079182|ref|XP_968346.1|PREDICTED: similar to glutamate receptor 1 [Tribolium castaneum]
Locus_80328	0.213857	0.974919	-1.28082	0.0117019	-0.0131287	1	-0.581063	0.75916	-0.02671	1	-0.583495	1	0.057901	1	0.192408	1	AGC54939	gi|442556961|gb|AGC54939.1|prophenoloxidase [Tenebrio molitor]
Locus_80435	1.73219	0.00222347	-0.953747	0.392511	0.881301	1	2.03136	0.000922336	-0.325521	1	-0.025275	1	1.62066	0.0139676	0.718904	1	CAA35587	gi|8823|emb|CAA35587.1|unnamed protein product [Drosophila melanogaster]
Locus_80961	1.85	6.02663e-05	1.91124	1.95707e-05	0.17546	1	0.934352	0.218401	0.0743658	1	0.0261413	1	0.597569	1	0.207133	1	XP_970417	gi|189233593|ref|XP_970417.2|PREDICTED: similar to fatty acid synthase [Tribolium castaneum]
Locus_80982	-1.49917	0.00591024	0.147146	1	-1.3104	0.129873	-1.00969	0.203563	0.0453376	1	0.299051	1	-0.546284	1	0.249241	1	DAA06286	gi|194346222|tpg|DAA06286.1|TPA: multicopper oxidase 1 [Bombyx mori]
Locus_3063	-4.50329	5.04656e-10	-4.75507	9.60019e-15	-1.36469	0.691294	-5.70452	7.60603e-10	-0.368643	1	-0.615817	1	0.242674	1	0.415527	1	XP_970485	gi|91094591|ref|XP_970485.1|PREDICTED: similar to antennae-rich cytochrome P450 [Tribolium castaneum] >gi|270016409|gb|EFA12855.1| cytochrome P450 345B1 [Tribolium castaneum]
Locus_3116	1.83325	0.000375593	1.5313	0.002751	0.166425	1	1.17364	0.0886782	1.4664	0.045307	1.01116	0.380246	1.2918	0.132446	0.634266	1	EFA03332	gi|270006884|gb|EFA03332.1|hypothetical protein TcasGA2_TC013307 [Tribolium castaneum]
Locus_3250	-6.78279	2.0532e-43	-10.2061	1.02927e-72	-4.28471	1.91573e-21	-5.13836	6.26575e-30	-5.02251	2.1119e-27	-4.29158	1.23548e-21	-3.11925	3.61738e-12	-3.09682	7.71694e-13	NP_001107851	gi|167466203|ref|NP_001107851.1|arylphorin precursor [Tribolium castaneum] >gi|270012698|gb|EFA09146.1| hypothetical protein TcasGA2_TC005376 [Tribolium castaneum]
Locus_3293	-2.98054	0.00927005	-3.79067	4.76594e-08	-1.34328	1	-0.658081	1	-0.0633132	1	-1.0349	0.610612	0.539566	1	-0.435716	1	XP_001122696	gi|110766380|ref|XP_001122696.1|PREDICTED: protein takeout-like [Apis mellifera]
Locus_3367	1.52039	0.0289567	-1.25318	0.219746	0.290737	1	-0.497789	0.996416	-0.436718	1	-0.968048	1	1.61657	0.0156247	-0.012614	1	XP_001954548	gi|194744130|ref|XP_001954548.1|GF16687 [Drosophila ananassae] >gi|190627585|gb|EDV43109.1| GF16687 [Drosophila ananassae]
Locus_3371	-0.0554717	1	-1.64257	0.000572175	-0.313399	1	-1.09564	0.0880843	0.36514	1	-0.808055	0.661451	-0.258061	1	-0.508994	1	ERL84411	gi|546672615|gb|ERL84411.1|hypothetical protein D910_01844 [Dendroctonus ponderosae]
Locus_3508	5.95066	4.74601e-20	6.38344	4.32219e-14	7.63496	1.25035e-06	5.45135	3.19162e-12	1.31851	0.936802	1.88377	1	2.64656	1	-1.07224	1	ABB86762	gi|224459146|gb|ABB86762.2|CYP4U3v1 [Reticulitermes flavipes]
Locus_3539	1.40611	0.0113361	2.11792	3.62885e-06	0.276887	1	1.11029	0.115762	0.201012	1	0.152796	1	0.616719	1	0.0951825	1	XP_973763	gi|91084569|ref|XP_973763.1|PREDICTED: similar to sugar transporter [Tribolium castaneum] >gi|270008889|gb|EFA05337.1| hypothetical protein TcasGA2_TC015501 [Tribolium castaneum]
Locus_3567	5.17625	3.63996e-26	4.68838	1.32395e-24	1.48966	0.0726043	3.25098	6.44635e-13	1.20226	0.311959	0.203179	1	0.275458	1	-0.207024	1	EFA10581	gi|270014133|gb|EFA10581.1|hypothetical protein TcasGA2_TC012837 [Tribolium castaneum]
Locus_3636	-1.33153	0.0720564	-1.5045	0.0063665	-0.074438	1	-0.848551	0.466167	0.35737	1	0.807964	0.767035	0.62717	1	0.625823	1	XP_968627	gi|91090758|ref|XP_968627.1|PREDICTED: similar to serine-pyruvate aminotransferase, mitochondrial [Tribolium castaneum] >gi|270013276|gb|EFA09724.1| hypothetical protein TcasGA2_TC011857 [Tribolium castaneum]
Locus_3812	1.1647	0.369648	2.56137	8.23105e-06	1.91388	0.0619093	1.18451	0.249533	1.0548	0.778916	0.429064	1	-0.103587	1	-0.386785	1	XP_003485898	gi|350400611|ref|XP_003485898.1|PREDICTED: tripartite motif-containing protein 2-like [Bombus impatiens]
Locus_3866	2.93076	0.000620029	3.92788	2.67929e-09	5.02414	1.07793e-05	3.57186	7.61585e-05	0.428154	1	-0.711404	1	1.71396	1	0.13572	1	EFA01365	gi|270004917|gb|EFA01365.1|hypothetical protein TcasGA2_TC010350 [Tribolium castaneum]
Locus_3933	1.62117	0.0202441	0.963341	0.277348	-0.502827	1	-0.936656	0.466167	1.36723	0.224842	-0.200117	1	-0.354896	1	-1.04446	0.496051	XP_001660352	gi|157124182|ref|XP_001660352.1|cuticle protein, putative [Aedes aegypti] >gi|108874071|gb|EAT38296.1| AAEL009794-PA [Aedes aegypti]
Locus_3976	-0.674213	0.602411	-1.41334	0.00517358	-0.533518	1	0.416497	0.989638	-0.899811	0.588338	-0.285753	1	0.039662	1	0.129515	1	ERL86032	gi|546674719|gb|ERL86032.1|hypothetical protein D910_03446 [Dendroctonus ponderosae]
Locus_4083	1.9566	1.64085e-05	2.37559	4.31215e-08	-0.179864	1	0.690597	0.587341	1.08745	0.187675	0.0669843	1	0.232316	1	0.238715	1	XP_001846164	gi|170036627|ref|XP_001846164.1|Gelsolin [Culex quinquefasciatus] >gi|167879477|gb|EDS42860.1| Gelsolin [Culex quinquefasciatus]
Locus_4091	1.32909	0.0267234	0.671696	0.554956	1.18923	0.187309	0.759297	0.500207	0.0900554	1	-0.263365	1	-0.399294	1	0.0530701	1	XP_971538	gi|189240267|ref|XP_971538.2|PREDICTED: similar to CG18136 CG18136-PA [Tribolium castaneum]
Locus_4101	-5.11588	0.0720564	-5.54326	0.000849647	-2.7016	0.934009	-5.24774	0.00834327	-0.457221	1	-1.31732	1	-1.28649	1	-1.08202	1	EFA08760	gi|270012312|gb|EFA08760.1|hypothetical protein TcasGA2_TC006439 [Tribolium castaneum]
Locus_4117	-0.617655	0.616415	-2.01013	7.78439e-06	-0.156676	1	-0.91484	0.247092	-0.630603	0.872945	-0.666825	1	-0.289051	1	-0.229213	1	XP_972376	gi|189237781|ref|XP_972376.2|PREDICTED: similar to MRAS2, putative [Tribolium castaneum] >gi|270006779|gb|EFA03227.1| hypothetical protein TcasGA2_TC013156 [Tribolium castaneum]
Locus_4129	1.57584	0.0426945	1.41678	0.130661	0.158731	1	0.753231	0.882422	0.478609	1	-0.829012	1	1.12695	0.823149	-0.426083	1	EHJ69197	gi|357614659|gb|EHJ69197.1|putative serine protease inhibitor dipetalogastin precursor [Danaus plexippus]
Locus_330	3.17	4.02038e-08	4.56387	1.52237e-14	2.61426	3.29029e-06	4.38227	1.1148e-11	1.97507	0.0335723	0.120264	1	-0.755239	1	0.971448	1	NP_001161087	gi|263191484|ref|NP_001161087.1|chymotrypsin-like proteinase 5A precursor [Tribolium castaneum] >gi|270008174|gb|EFA04622.1| serine protease P145 [Tribolium castaneum]
Locus_4396	-1.22534	0.050963	-1.07574	0.0898239	-0.605591	1	-1.28181	0.0373472	-1.2594	0.114419	-0.499034	1	-0.405091	1	0.029368	1	ERL92838	gi|546682961|gb|ERL92838.1|hypothetical protein D910_10145 [Dendroctonus ponderosae]
Locus_4435	0.581249	0.6539	1.32219	0.00843889	0.489539	1	1.26866	0.0255015	0.401365	1	0.670088	1	0.864771	0.543453	0.704164	0.86046	ERL85864	gi|546674499|gb|ERL85864.1|hypothetical protein D910_03279 [Dendroctonus ponderosae]
Locus_4497	-0.722191	0.449264	-1.1661	0.0290394	-0.170542	1	-0.888662	0.270916	0.266238	1	0.461615	1	0.17521	1	0.356838	1	NP_001093090	gi|151301209|ref|NP_001093090.1|NADPH-specific isocitrate dehydrogenase [Bombyx mori] >gi|95104535|gb|ABF51294.1| NADPH-specific isocitrate dehydrogenase [Bombyx mori]
Locus_4656	0.328245	1	6.21863	0.000124956	2.86139	0.730849	2.67519	0.29599	-0.916116	1	0	1	-2.74614	1	0.604152	1	XP_003708070	gi|383865215|ref|XP_003708070.1|PREDICTED: putative serine protease K12H4.7-like [Megachile rotundata]
Locus_4816	-0.62001	0.962793	-0.545275	1	-4.03629	0.0149627	-1.66701	0.804943	1.03667	1	-0.417243	1	-0.948554	1	-1.47624	1	XP_970546	gi|91091304|ref|XP_970546.1|PREDICTED: similar to lysosomal acid lipase, putative [Tribolium castaneum] >gi|270013083|gb|EFA09531.1| hypothetical protein TcasGA2_TC011635 [Tribolium castaneum]
Locus_4921	0.914333	0.267793	1.33165	0.0130072	0.747863	1	1.10247	0.108321	0.664949	0.876239	-0.0231672	1	0.579229	1	0.121928	1	ERL94421	gi|546684839|gb|ERL94421.1|hypothetical protein D910_11699 [Dendroctonus ponderosae]
Locus_5090	4.80969	0.178812	3.93085	0.00151412	1.84856	1	1.2329	0.26369	0	1	0.928703	1	0.445025	1	-0.728662	1	ABF60889	gi|150416593|gb|ABF60889.2|putative glycine-rich protein [Leptinotarsa decemlineata]
Locus_5203	0.272748	0.9388	0.452129	0.855002	-0.627031	1	1.24534	0.0292602	-1.04732	0.232581	-0.157328	1	-0.486594	1	0.278491	1	XP_003485275	gi|350398691|ref|XP_003485275.1|PREDICTED: laminin subunit beta-1-like [Bombus impatiens]
Locus_5594	-0.0749239	1	-0.52378	0.759991	1.05723	0.956882	1.82317	0.00166561	0.309977	1	0.23163	1	0.306296	1	0.0676882	1	XP_966858	gi|189237251|ref|XP_966858.2|PREDICTED: similar to pheromone-degrading enzyme isoform 1 [Tribolium castaneum]
Locus_5623	1.28589	0.0276789	1.51543	0.00267183	0.756194	1	0.261184	1	1.02688	0.305718	0.408599	1	1.1589	0.168529	1.00147	0.259256	XP_973919	gi|91089391|ref|XP_973919.1|PREDICTED: similar to trehalase [Tribolium castaneum] >gi|270012543|gb|EFA08991.1| hypothetical protein TcasGA2_TC006698 [Tribolium castaneum]
Locus_5723	0.967979	0.205991	1.34694	0.0098028	0.201821	1	0.196528	1	0.9469	0.454166	0.375444	1	1.09799	0.283775	0.497585	1	Q964R0	gi|47605528|sp|Q964R0.1|CP6K1_BLAGERecName: Full=Cytochrome P450 6k1; AltName: Full=CYPVIK1 >gi|14268818|gb|AAK57914.1|AF281328_1 cytochrome P450 CYP6K1 [Blattella germanica]
Locus_5743	4.67775	3.34794e-05	-0.854741	0.988971	1.18784	1	-0.867613	1	1.92417	0.973481	0.642939	1	1.91596	0.282577	0.477669	1	XP_001660349	gi|157124176|ref|XP_001660349.1|cuticle protein, putative [Aedes aegypti] >gi|108874068|gb|EAT38293.1| AAEL009796-PA [Aedes aegypti]
Locus_5749	-0.582243	0.735903	-2.53433	6.17741e-07	-0.518876	1	-1.96084	0.000239206	-0.284053	1	-0.850204	0.724081	-0.676685	1	-0.709042	0.998334	EFA01659	gi|270005211|gb|EFA01659.1|hypothetical protein TcasGA2_TC007231 [Tribolium castaneum]
Locus_5772	-1.30563	0.0485469	0.376234	0.990015	-0.213533	1	-0.614697	0.811321	-0.245987	1	-0.190864	1	0.0325039	1	0.0423974	1	XP_971612	gi|91094839|ref|XP_971612.1|PREDICTED: similar to pheromone-degrading enzyme [Tribolium castaneum] >gi|270008087|gb|EFA04535.1| cytochrome P450-like protein [Tribolium castaneum]
Locus_5776	-0.451625	0.938085	-1.76761	0.00791858	-0.00853487	1	-2.65905	0.000224013	1.90772	0.0223538	-0.99462	0.709705	0.507618	1	0.0429249	1	ERL90271	gi|546679883|gb|ERL90271.1|hypothetical protein D910_07623 [Dendroctonus ponderosae]
Locus_5837	-1.08678	0.0821858	-1.10389	0.0474364	-0.150944	1	-0.0557836	1	-0.245381	1	0.0743529	1	0.153596	1	-0.0836661	1	XP_974444	gi|189239005|ref|XP_974444.2|PREDICTED: similar to tRNA selenocysteine associated protein (secp43) [Tribolium castaneum]
Locus_5884	-0.535543	0.858029	-1.74867	0.0010215	-0.322776	1	0.160197	1	-1.23254	0.607232	-0.271749	1	-0.176425	1	0.625221	1	XP_003704209	gi|383857433|ref|XP_003704209.1|PREDICTED: ankyrin repeat and death domain-containing protein 1A-like [Megachile rotundata]
Locus_5922	1.17147	0.0467087	0.754329	0.336266	0.759109	1	1.10034	0.0821415	0.318098	1	-0.209478	1	0.31948	1	0.0347883	1	ENN71594	gi|478251118|gb|ENN71594.1|hypothetical protein YQE_11693, partial [Dendroctonus ponderosae] >gi|546680340|gb|ERL90626.1| hypothetical protein D910_07973 [Dendroctonus ponderosae]
Locus_6067	-0.837384	0.96165	4.58949	1.79525e-05	-0.0986877	1	4.18525	0.26631	0.752034	1	0.432499	1	-1.04947	1	0	1	XP_001605685	gi|156549724|ref|XP_001605685.1|PREDICTED: fatty acid synthase-like [Nasonia vitripennis]
Locus_6316	0.0186935	1	4.15556	1.14211e-19	1.14407	0.715983	3.24289	1.25203e-12	-0.175966	1	1.19643	0.161652	0.721842	1	0.31157	1	XP_970384	gi|189238065|ref|XP_970384.2|PREDICTED: similar to fatty acid synthase S-acetyltransferase [Tribolium castaneum]
Locus_6341	1.9773	0.00230821	1.17371	0.164577	0.669826	1	1.00634	0.433382	0.770702	0.970956	0.248849	1	-0.0133657	1	-0.389257	1	AEE61475	gi|332372666|gb|AEE61475.1|unknown [Dendroctonus ponderosae] >gi|546681209|gb|ERL91344.1| hypothetical protein D910_08676 [Dendroctonus ponderosae]
Locus_6353	1.84999	0.00264988	1.97088	0.000485746	1.81104	0.00520841	2.46836	0.000239206	1.151	0.441293	0.068764	1	-0.969272	0.830678	0.16172	1	XP_001238153	gi|158299319|ref|XP_001238153.2|AGAP010240-PA [Anopheles gambiae str. PEST] >gi|157014307|gb|EAU76138.2| AGAP010240-PA [Anopheles gambiae str. PEST]
Locus_6499	-1.31052	0.0234655	-1.31362	0.0107531	-0.15658	1	-0.275237	1	-0.399121	1	0.156759	1	-0.0674992	1	0.388275	1	XP_973950	gi|189240307|ref|XP_973950.2|PREDICTED: similar to amyloid beta precursor protein (cytoplasmic tail) binding protein 2 [Tribolium castaneum]
Locus_6650	4.76443	3.03345e-18	-1.06963	0.084202	0.122175	1	-1.50103	0.00382218	0.417177	1	-2.42574	2.34683e-06	0.0529639	1	-0.921827	0.327431	ABF60888	gi|150416589|gb|ABF60888.2|putative glycine-rich protein [Leptinotarsa decemlineata] >gi|157649942|gb|ABV59365.1| glycine-rich protein variant 2 [Leptinotarsa decemlineata]
Locus_6711	1.69432	0.0248392	1.02695	0.15629	0.719306	1	1.39369	0.0329552	1.01554	0.763028	-0.0211352	1	-0.238415	1	0.623919	1	AFI45003	gi|385199910|gb|AFI45003.1|chemosensory protein [Dendroctonus ponderosae] >gi|478257941|gb|ENN78079.1| hypothetical protein YQE_05233, partial [Dendroctonus ponderosae]
Locus_6761	2.42258	3.53145e-08	1.52439	0.00145623	0.917149	0.691294	1.14164	0.0636215	1.21771	0.102693	1.15731	0.114109	2.14326	9.20743e-06	0.728656	0.774855	XP_975684	gi|91087439|ref|XP_975684.1|PREDICTED: similar to putative odorant-binding protein 1 [Tribolium castaneum] >gi|270011094|gb|EFA07542.1| odorant binding protein 10 [Tribolium castaneum]
Locus_6844	0.798039	0.391996	1.19113	0.0287959	0.87498	1	0.633752	0.702878	-0.0936601	1	-0.324336	1	0.173151	1	0.279596	1	ENN74343	gi|478254051|gb|ENN74343.1|hypothetical protein YQE_09313, partial [Dendroctonus ponderosae] >gi|546672818|gb|ERL84574.1| hypothetical protein D910_02003 [Dendroctonus ponderosae]
Locus_6903	0.671607	0.847206	5.64469	1.57708e-19	1.0702	1	4.1258	2.67232e-09	-0.83722	1	1.17871	1	1.25353	1	-0.575111	1	XP_967757	gi|91087837|ref|XP_967757.1|PREDICTED: similar to conserved hypothetical protein [Tribolium castaneum] >gi|270012001|gb|EFA08449.1| hypothetical protein TcasGA2_TC006096 [Tribolium castaneum]
Locus_6915	-0.329898	0.905438	-1.122	0.0410764	-0.369871	1	-0.651614	0.64049	-0.222611	1	-0.536234	1	-0.435704	1	-0.386713	1	XP_001861362	gi|170050552|ref|XP_001861362.1|thrombospondin [Culex quinquefasciatus] >gi|167872159|gb|EDS35542.1| thrombospondin [Culex quinquefasciatus]
Locus_6927	1.73494	0.000286853	1.9198	2.11024e-05	0.158178	1	0.605381	0.717908	0.0212327	1	-0.159403	1	0.147591	1	0.0103763	1	EFA08198	gi|270011750|gb|EFA08198.1|hypothetical protein TcasGA2_TC005825 [Tribolium castaneum]
Locus_7094	1.32878	0.0352967	0.628329	0.704121	0.359418	1	0.110097	1	0.894367	0.608245	0.311057	1	0.664507	1	0.205503	1	EFA08576	gi|270012128|gb|EFA08576.1|hypothetical protein TcasGA2_TC006231 [Tribolium castaneum]
Locus_7157	1.70091	0.00582302	1.33288	0.0246363	0.742295	1	1.49273	0.0103604	2.04191	0.0014525	0.940498	0.590348	1.63444	0.042399	1.06078	0.259256	XP_393750	gi|328791429|ref|XP_393750.4|PREDICTED: probable multidrug resistance-associated protein lethal(2)03659-like [Apis mellifera]
Locus_523	1.2272	0.0636527	1.29425	0.0198027	0.428559	1	0.30767	1	1.43	0.0561221	0.457302	1	0.493168	1	0.145325	1	XP_968187	gi|189241515|ref|XP_968187.2|PREDICTED: similar to IP14091p [Tribolium castaneum]
Locus_7195	-2.38468	7.00698e-08	-1.17483	0.0280141	-1.24644	0.0987581	-1.14548	0.0633295	1.93041	0.000167279	0.132992	1	0.179076	1	0.504375	1	XP_001599779	gi|345482800|ref|XP_001599779.2|PREDICTED: trypsin-7 [Nasonia vitripennis]
Locus_7296	6.16965	0.00334598	-2.55808	0.309115	2.46657	0.124716	-0.450879	1	5.14684	0.232693	-4.43942	0.215703	-4.57358	0.543453	-0.261436	1	EFA13361	gi|270016915|gb|EFA13361.1|hypothetical protein TcasGA2_TC002231 [Tribolium castaneum]
Locus_7343	4.40966	6.9395e-23	4.28549	3.35702e-22	0.952791	0.611373	1.47663	0.0041849	-0.923468	0.476015	-2.30044	1.80599e-06	-1.39083	0.0269744	-2.06069	4.84183e-06	AGR39568	gi|524902855|gb|AGR39568.1|odorant binding protein 5 [Agrotis ipsilon]
Locus_7345	0.586942	1	2.29762	0.0156892	0.857719	1	0.489978	1	1.93391	0.973388	-0.00992127	1	-1.53367	1	-2.4284	0.146303	EFA11450	gi|270015002|gb|EFA11450.1|hypothetical protein TcasGA2_TC013635 [Tribolium castaneum]
Locus_7402	2.78213	2.91349e-10	1.8222	6.62697e-05	0.666887	1	0.135558	1	0.405258	1	0.224892	1	0.635501	1	0.00923323	1	XP_973839	gi|91076538|ref|XP_973839.1|PREDICTED: similar to serine protease [Tribolium castaneum]
Locus_7519	-1.51369	0.422771	-3.22678	1.30795e-06	-2.13931	0.474331	-1.59946	0.149377	0.141722	1	-1.103	0.546891	-1.18564	1	0.808036	1	XP_970057	gi|91084911|ref|XP_970057.1|PREDICTED: similar to CRAL/TRIO domain-containing protein [Tribolium castaneum] >gi|270008990|gb|EFA05438.1| hypothetical protein TcasGA2_TC015615 [Tribolium castaneum]
Locus_7538	-0.920542	0.202191	-1.22452	0.0198027	-0.2306	1	-0.141542	1	0.246551	1	0.295809	1	0.288215	1	0.300822	1	XP_969577	gi|91092204|ref|XP_969577.1|PREDICTED: similar to signal sequence receptor beta subunit [Tribolium castaneum] >gi|270014481|gb|EFA10929.1| hypothetical protein TcasGA2_TC001756 [Tribolium castaneum]
Locus_7558	-0.110019	1	0.980096	0.323764	0.300045	1	1.61733	0.0293612	1.06414	0.488855	0.511991	1	1.52614	0.229649	1.56865	0.0459571	EFA12175	gi|270015727|gb|EFA12175.1|bride of sevenless [Tribolium castaneum]
Locus_7620	0.575756	0.773532	1.80701	0.000481095	0.567054	1	1.06315	0.20727	0.122309	1	1.04678	0.424968	0.957442	0.61738	-0.208687	1	NP_001034514	gi|86515378|ref|NP_001034514.1|laccase 1 [Tribolium castaneum] >gi|68137818|gb|AAX84206.1| laccase 1 [Tribolium castaneum] >gi|270001917|gb|EEZ98364.1| hypothetical protein TcasGA2_TC000821 [Tribolium castaneum]
Locus_7679	-1.58246	0.00185658	-0.919161	0.155301	-0.21389	1	-1.31156	0.0204205	-0.673494	0.827548	-0.323877	1	-0.460498	1	-0.418367	1	EFX74739	gi|321463725|gb|EFX74739.1|hypothetical protein DAPPUDRAFT_324047 [Daphnia pulex]
Locus_7721	3.4504	0.00234842	-3.5369	0.01721	0.748663	1	1.12004	0.785006	-3.61466	0.854758	-2.13395	0.501805	2.84517	0.00200912	-0.806951	1	XP_973942	gi|91083847|ref|XP_973942.1|PREDICTED: similar to putative cuticle protein CP5 [Tribolium castaneum] >gi|270007939|gb|EFA04387.1| hypothetical protein TcasGA2_TC014685 [Tribolium castaneum]
Locus_7777	2.04025	0.0466631	0.358604	1	-0.561506	1	0.0712403	1	1.76408	0.317267	0.494705	1	-0.575642	1	0.48875	1	XP_002432214	gi|242023588|ref|XP_002432214.1|conserved hypothetical protein [Pediculus humanus corporis] >gi|212517611|gb|EEB19476.1| conserved hypothetical protein [Pediculus humanus corporis]
Locus_7957	-1.66553	0.173942	0.191281	1	-0.49696	1	3.10651	3.38153e-08	-0.908373	0.9576	-0.142419	1	0.958856	1	2.03424	0.00319028	XP_001991999	gi|195045571|ref|XP_001991999.1|GH24452 [Drosophila grimshawi] >gi|193892840|gb|EDV91706.1| GH24452 [Drosophila grimshawi]
Locus_7991	1.6345	0.00115441	1.84609	6.58246e-05	0.0191899	1	0.744986	0.500207	0.302356	1	-0.0134398	1	0.341759	1	-0.0496085	1	EFA07343	gi|270010895|gb|EFA07343.1|hypothetical protein TcasGA2_TC015939 [Tribolium castaneum]
Locus_8055	2.3786	1.73986e-05	1.86295	0.00108005	0.214493	1	1.34452	0.0797829	0.989381	0.672964	0.158865	1	0.522183	1	0.527067	1	EFA12116	gi|270015668|gb|EFA12116.1|hypothetical protein TcasGA2_TC002262 [Tribolium castaneum]
Locus_8057	2.59126	4.87984e-07	2.36766	2.89375e-07	0.917155	1	1.00277	0.260751	2.95178	2.4165e-08	1.25444	0.101505	2.22464	0.000122379	1.59074	0.00503367	EFA05957	gi|270009509|gb|EFA05957.1|hypothetical protein TcasGA2_TC008775 [Tribolium castaneum]
Locus_55	-0.0704688	1	-1.16475	0.0290394	-0.20087	1	-0.328839	1	-0.191134	1	-0.514362	1	-0.128767	1	-0.349555	1	EFA00358	gi|270003910|gb|EFA00358.1|hypothetical protein TcasGA2_TC003200 [Tribolium castaneum]
Locus_8246	5.90742	0.0103202	5.61708	8.80963e-10	6.92587	0.000301713	2.30951	0.029921	0	1	0.942043	1	0	1	-2.31173	0.90469	XP_968724	gi|91077308|ref|XP_968724.1|PREDICTED: similar to thaumatin-like protein isoform 1 [Tribolium castaneum] >gi|270001657|gb|EEZ98104.1| hypothetical protein TcasGA2_TC000517 [Tribolium castaneum]
Locus_8301	4.85521	9.53012e-09	3.23198	6.99869e-06	2.62509	0.144069	1.56603	0.35905	2.01825	0.72107	0.467717	1	0.8441	1	-1.19602	1	ENN70770	gi|478250272|gb|ENN70770.1|hypothetical protein YQE_12520, partial [Dendroctonus ponderosae]
Locus_8447	0.884245	0.538674	1.67582	0.0211342	-0.108054	1	1.71225	0.0786392	0.966885	0.753991	0.206661	1	0.142299	1	0.312131	1	XP_971069	gi|91076658|ref|XP_971069.1|PREDICTED: similar to sulfate transporter [Tribolium castaneum] >gi|270002369|gb|EEZ98816.1| hypothetical protein TcasGA2_TC004422 [Tribolium castaneum]
Locus_8619	1.55336	0.197108	2.07908	0.000237339	0.0374548	1	0.917198	0.627975	-0.0806684	1	0.71908	1	-0.109751	1	0.973326	0.902556	XP_967435	gi|91087465|ref|XP_967435.1|PREDICTED: similar to conserved hypothetical protein [Tribolium castaneum] >gi|270010660|gb|EFA07108.1| hypothetical protein TcasGA2_TC010098 [Tribolium castaneum]
Locus_8643	-2.72967	0.793416	5.02418	0.0228989	0	1	3.26386	0.656566	-2.72967	1	3.31311	1	3.52318	1	0	1	ERL84608	gi|546672885|gb|ERL84608.1|hypothetical protein D910_02036 [Dendroctonus ponderosae]
Locus_8821	0.234955	0.962793	-1.35209	0.00730462	0.0833057	1	-0.527599	0.838156	-0.750774	0.702307	-1.23365	0.0715372	-0.0130688	1	-0.811673	0.587256	EEZ99688	gi|270003241|gb|EEZ99688.1|hypothetical protein TcasGA2_TC002445 [Tribolium castaneum]
Locus_8833	1.53103	0.143419	2.38283	0.000523814	0.597267	1	1.8041	0.128559	0.281274	1	0.479013	1	0.119154	1	0.0682038	1	XP_001812623	gi|189237753|ref|XP_001812623.1|PREDICTED: similar to CG14238 CG14238-PA [Tribolium castaneum]
Locus_8866	-0.435102	0.966502	-0.0988513	1	-0.273145	1	-1.8055	0.0480303	0.733693	1	0.091175	1	-1.48489	0.541753	-0.149523	1	EFA03016	gi|270006568|gb|EFA03016.1|hypothetical protein TcasGA2_TC010439 [Tribolium castaneum]
Locus_9064	0.247603	0.961375	1.49808	0.00195698	0.375677	1	0.939699	0.219385	0.929448	0.395956	0.957446	0.380246	1.66679	0.0023524	0.985973	0.234107	XP_002099480	gi|195505382|ref|XP_002099480.1|chp [Drosophila yakuba] >gi|194185581|gb|EDW99192.1| chp [Drosophila yakuba]
Locus_9106	3.49185	1.75664e-15	3.81148	2.19159e-18	1.13021	0.221656	2.21265	9.08937e-07	1.06128	0.236028	0.232846	1	0.130595	1	-0.175255	1	XP_967283	gi|91092262|ref|XP_967283.1|PREDICTED: similar to methionine aminopeptidase [Tribolium castaneum] >gi|270001228|gb|EEZ97675.1| hypothetical protein TcasGA2_TC016220 [Tribolium castaneum]
Locus_9113	2.25021	1.52384e-05	2.07059	1.73647e-05	1.17377	0.377188	1.60972	0.00232231	1.00522	0.543678	0.0743209	1	0.28953	1	0.146583	1	ENN75740	gi|478255523|gb|ENN75740.1|hypothetical protein YQE_07700, partial [Dendroctonus ponderosae] >gi|546675929|gb|ERL87029.1| hypothetical protein D910_04431 [Dendroctonus ponderosae]
Locus_9221	2.73821	0.00691883	2.40601	0.0438307	0.0751414	1	0.234152	1	1.21919	0.998444	0.244393	1	0.223996	1	-0.98021	1	XP_001812500	gi|189238723|ref|XP_001812500.1|PREDICTED: similar to CG34115 CG34115-PA [Tribolium castaneum]
Locus_9275	1.02843	0.132058	1.76246	0.000283401	0.709295	1	1.48973	0.00715967	0.31462	1	0.321531	1	1.05478	0.284088	0.615743	1	XP_972728	gi|189241116|ref|XP_972728.2|PREDICTED: similar to aromatic amino acid decarboxylase [Tribolium castaneum]
Locus_9291	1.60276	0.00430414	1.19246	0.05039	0.388622	1	0.55607	0.834529	1.1145	0.295108	0.645359	1	0.213245	1	0.0997354	1	ERL94490	gi|546684908|gb|ERL94490.1|hypothetical protein D910_11767 [Dendroctonus ponderosae]
Locus_9346	-0.0309977	1	1.79573	0.000122168	1.26434	0.168856	1.31582	0.021059	0.673751	0.837653	1.24649	0.0751516	1.88446	0.000741461	1.49573	0.00408123	EFN71551	gi|307185613|gb|EFN71551.1|hypothetical protein EAG_14229 [Camponotus floridanus]
Locus_684	1.74773	0.00148837	0.986436	0.121642	0.145086	1	0.760285	0.500207	1.42614	0.0796483	0.425622	1	0.703937	1	0.313931	1	XP_976143	gi|91094025|ref|XP_976143.1|PREDICTED: hypothetical protein [Tribolium castaneum] >gi|270003136|gb|EEZ99583.1| hypothetical protein TcasGA2_TC001569 [Tribolium castaneum]
Locus_9461	-0.486331	0.793416	-1.5268	0.00141698	-0.489638	1	-1.16553	0.0545631	0.36638	1	-0.380943	1	-0.255449	1	-0.157689	1	XP_003699819	gi|383848360|ref|XP_003699819.1|PREDICTED: uncharacterized protein LOC100881697 [Megachile rotundata]
Locus_9660	-1.72879	0.00115441	-0.600988	0.623827	-0.44262	1	-1.03621	0.149757	-0.401275	1	0.292231	1	0.065337	1	0.688916	0.905885	ENN80392	gi|478260709|gb|ENN80392.1|hypothetical protein YQE_03184, partial [Dendroctonus ponderosae] >gi|546683578|gb|ERL93376.1| hypothetical protein D910_10668 [Dendroctonus ponderosae]
Locus_9879	2.17597	1.04699e-06	1.40349	0.00429367	0.903608	0.721089	1.26283	0.0275594	0.680088	0.794001	0.186713	1	0.392696	1	0.154712	1	ENN76987	gi|478256812|gb|ENN76987.1|hypothetical protein YQE_06481, partial [Dendroctonus ponderosae]
Locus_10062	1.70182	0.000689842	-0.476342	0.964507	1.71485	0.00228643	0.881937	0.351561	0.205689	1	0.606344	1	0.340894	1	0.929211	0.402105	XP_002430633	gi|242020380|ref|XP_002430633.1|cutile protein, putative [Pediculus humanus corporis] >gi|212515805|gb|EEB17895.1| cutile protein, putative [Pediculus humanus corporis]
Locus_10420	1.41893	0.00756411	1.52172	0.00175243	0.161879	1	0.0862172	1	0.501968	1	0.274722	1	0.306409	1	0.255431	1	EFA06675	gi|270010227|gb|EFA06675.1|hypothetical protein TcasGA2_TC009605 [Tribolium castaneum]
Locus_10490	5.65574	0.0251789	-2.97892	0.117462	-2.48441	1	0.262963	1	4.90996	0.324661	-0.24175	1	1.08557	1	-1.24044	1	EFA10666	gi|270014218|gb|EFA10666.1|IplI-aurora-like kinase [Tribolium castaneum]
Locus_10853	1.00415	0.299538	1.62981	0.00108005	-0.230092	1	0.617214	0.768602	0.582028	1	1.00342	0.384294	0.420366	1	0.455656	1	ENN77426	gi|478257263|gb|ENN77426.1|hypothetical protein YQE_06251, partial [Dendroctonus ponderosae]
Locus_10938	-0.498234	0.793416	-0.468954	0.879589	-0.356514	1	-1.96524	8.26024e-05	-1.17933	0.200505	-0.549948	1	-0.778718	0.814549	-0.813336	0.596648	EFA04067	gi|270007619|gb|EFA04067.1|hypothetical protein TcasGA2_TC014301 [Tribolium castaneum]
Locus_10952	1.31146	0.330218	-2.59031	0.00351665	-1.03838	1	-2.00571	0.264633	1.80221	0.140397	-0.340804	1	2.82969	0.0137889	-0.536187	1	ENN74343	gi|478254051|gb|ENN74343.1|hypothetical protein YQE_09313, partial [Dendroctonus ponderosae] >gi|546672818|gb|ERL84574.1| hypothetical protein D910_02003 [Dendroctonus ponderosae]
Locus_10994	-3.932	4.96895e-07	-2.50896	0.000727925	-0.426492	1	-2.14972	0.00574044	0.343893	1	0.0460561	1	0.453251	1	-0.148352	1	XP_975378	gi|91080721|ref|XP_975378.1|PREDICTED: similar to lysosomal acid lipase, putative [Tribolium castaneum] >gi|270005867|gb|EFA02315.1| hypothetical protein TcasGA2_TC007981 [Tribolium castaneum]
Locus_11003	6.515	0.000637685	8.17851	1.87501e-12	5.43712	0.196488	6.58179	2.66592e-05	2.55321	1	0	1	0	1	0	1	XP_971572	gi|91080009|ref|XP_971572.1|PREDICTED: similar to cockroach allergen-like protein [Tribolium castaneum] >gi|270003231|gb|EEZ99678.1| hypothetical protein TcasGA2_TC002435 [Tribolium castaneum]
Locus_11317	1.55344	0.0020987	0.810633	0.277617	0.339187	1	0.376425	1	0.154445	1	0.406919	1	0.507852	1	-0.136482	1	XP_001843954	gi|170032167|ref|XP_001843954.1|conserved hypothetical protein [Culex quinquefasciatus] >gi|167871903|gb|EDS35286.1| conserved hypothetical protein [Culex quinquefasciatus]
Locus_11351	1.54386	0.00194982	2.18578	8.43686e-07	0.516101	1	1.16883	0.0588263	0.213996	1	0.18025	1	-0.0320719	1	0.292077	1	XP_966954	gi|189239647|ref|XP_966954.2|PREDICTED: similar to putative alcohol dehydrogenase [Tribolium castaneum] >gi|270009427|gb|EFA05875.1| hypothetical protein TcasGA2_TC008684 [Tribolium castaneum]
Locus_11391	-0.204074	0.99061	-1.55576	0.00290927	-0.464841	1	-1.06216	0.125944	-0.071951	1	-0.460081	1	-0.477077	1	-0.489159	1	EFA08056	gi|270011608|gb|EFA08056.1|hypothetical protein TcasGA2_TC005652 [Tribolium castaneum]
Locus_11673	-2.59552	0.0243957	-0.218181	1	-1.7798	1	0.448764	1	-0.430815	1	-0.128762	1	0.252095	1	0.269626	1	AEE62037	gi|332373792|gb|AEE62037.1|unknown [Dendroctonus ponderosae] >gi|478259919|gb|ENN79721.1| hypothetical protein YQE_03777, partial [Dendroctonus ponderosae] >gi|546671631|gb|ERL83865.1| hypothetical protein D910_01132 [Dendroctonus ponderosae] >gi|546672350|gb|ERL84254.1| hypothetical protein D910_01635 [Dendroctonus ponderosae]
Locus_11742	1.60669	0.00254062	2.38159	8.31024e-08	0.282176	1	0.621437	0.731549	1.31881	0.0973094	0.517004	1	0.905144	0.61738	0.895147	0.427272	XP_005189715	gi|557780186|ref|XP_005189715.1|PREDICTED: perlucin-like [Musca domestica]
Locus_11830	-0.851378	0.300921	-1.44769	0.00382725	-0.301893	1	-0.652639	0.677597	-0.0225328	1	0.178806	1	0.110124	1	0.080174	1	XP_003702437	gi|383853854|ref|XP_003702437.1|PREDICTED: uncharacterized protein LOC100879259 [Megachile rotundata]
Locus_11843	-0.126282	1	-1.69186	0.000515788	-0.508285	1	-1.54193	0.00306717	-0.35639	1	-0.571073	1	-0.645694	1	-0.562246	1	NP_001161910	gi|270297210|ref|NP_001161910.1|cuticular protein analogous to peritrophins 3-A1 precursor [Tribolium castaneum] >gi|268309018|gb|ACY95475.1| cuticular protein analogous to peritrophins 3-A1 [Tribolium castaneum] >gi|270000882|gb|EEZ97329.1| hypothetical protein TcasGA2_TC011140 [Tribolium castaneum]
Locus_12157	2.96132	7.87687e-07	2.06005	0.00144184	0.129281	1	0.640601	0.834529	-0.549984	1	-0.317309	1	-0.731539	1	-1.26266	0.314935	XP_002427959	gi|242014569|ref|XP_002427959.1|microtubule-associated proteins 1A/1B light chain, putative [Pediculus humanus corporis] >gi|212512458|gb|EEB15221.1| microtubule-associated proteins 1A/1B light chain, putative [Pediculus humanus corporis]
Locus_12188	2.19153	0.020711	3.96864	1.71734e-09	0.252247	1	2.17699	0.00974011	-0.0202641	1	1.38372	0.87854	-0.196777	1	1.2121	0.899143	XP_001995061	gi|195056325|ref|XP_001995061.1|GH22840 [Drosophila grimshawi] >gi|193899267|gb|EDV98133.1| GH22840 [Drosophila grimshawi]
Locus_12295	2.19175	5.27409e-06	1.46189	0.00391725	0.928194	0.881264	0.906043	0.329316	0.918047	0.540738	-0.591881	1	-0.175513	1	0.0356609	1	XP_970813	gi|91090538|ref|XP_970813.1|PREDICTED: similar to mitochondrial carrier protein ymc [Tribolium castaneum]
